# Supplementary material for: (2S,4R)-2-[(1R)-1-(4-Bromo­phen­yl)-2-nitro­eth­yl]-4-ethyl­cyclo­hexa­none
Source: Acta Crystallogr Sect E Struct Rep Online. 2013 Jan 19;69(Pt 2):o263. doi: 10.1107/S1600536813001426 (PMC3569793; doi:10.1107/S1600536813001426)
Supplement: Supplementary file 1 [file e-69-0o263-sup1.cif]

##############################################################################
#                                                                            #
# This CIF contains the data in a paper accepted for publication in          #
# Acta Crystallographica Section E. It conforms to the requirements of       #
# Notes for Authors for Acta Crystallographica Section E, and has been       #
# peer reviewed under the auspices of the IUCr Commission on Journals.       #
#                                                                            #
# Full details of the Crystallographic Information File format               #
# are given in the paper "The Crystallographic Information File (CIF):       #
# a New Standard Archive File for Crystallography" by S. R. Hall, F. H.      #
# Allen and I. D. Brown [Acta Cryst. (1991), A47, 655-685].                  #
#                                                                            #
# The current version of the core CIF dictionary is obtainable from          #
# ftp://ftp.iucr.org/pub/cif_core.dic.                                       #
#                                                                            #
# Software is freely available for graphical display of the structure(s)     #
# in this CIF. For information consult the CIF software page                 #
# http://www.iucr.org/resources/cif/software.                                #
#                                                                            #
# This file may be used for bona fide research purposes within the           #
# scientific community so long as proper attribution is given to the journal # 
# article from which it was obtained.                                        #
#                                                                            #
##############################################################################
data_global
_audit_creation_method     'by CrystalStructure 3.7.0'
_journal_date_recd_electronic     2012-12-27
_journal_date_accepted     2013-01-15
_journal_name_full     'Acta Crystallographica, Section E'
_journal_year     2013
_journal_volume     69
_journal_issue      2
_journal_page_first     o263
_journal_page_last     o263
_journal_paper_category     QO
_journal_paper_doi     10.1107/S1600536813001426
_journal_coeditor_code     ZQ2194
_publ_contact_author_name     'Mr Xia Ai-Bao'
_publ_contact_author_address
;
State Key Laboratory Breeding Base of Green Chemistry-Synthesis Technology
Zhejiang University of Technology
Hangzhou 310014
People's Republic of China
;
_publ_contact_author_email     'xiaaibao@zjut.edu.cn'
_publ_contact_author_fax     '86 571 88320066'
_publ_contact_author_phone     '86 571 88320609'
_publ_section_title
;\
(2<i>S</i>,4<i>R</i>)-2-[(1<i>R</i>)-1-(4-Bromophenyl)-2-nitroethyl]-4-\
ethylcyclohexanone
;
loop_
    _publ_author_name
    _publ_author_address
    'Chi-Xiao Zhang'
;
State Key Laboratory Breeding Base of Green Chemistry-Synthesis Technology
Zhejiang University of Technology
Hangzhou 310014
People's Republic of China
;
    'Yan-Peng Zhang'
;
State Key Laboratory Breeding Base of Green Chemistry-Synthesis Technology
Zhejiang University of Technology
Hangzhou 310014
People's Republic of China
;
    'Ai-Bao Xia'
;
State Key Laboratory Breeding Base of Green Chemistry-Synthesis Technology
Zhejiang University of Technology
Hangzhou 310014
People's Republic of China
;
data_I
_chemical_name_systematic
;
(2<i>S</i>,4<i>R</i>)-2-[(1<i>R</i>)-1-(4-Bromophenyl)-2-nitroethyl]-
4-ethylcyclohexanone
;
_chemical_name_common     ?
_chemical_formula_moiety     'C16 H20 Br N O3'
_chemical_formula_sum     'C16 H20 Br N O3'
_chemical_formula_iupac     'C16 H20 Br N O3'
_chemical_formula_weight     354.24
_chemical_melting_point     ?
_symmetry_cell_setting     monoclinic
_symmetry_space_group_name_H-M     'P 21'
_symmetry_space_group_name_Hall     'P 2yb'
loop_
    _symmetry_equiv_pos_as_xyz
    'x, y, z'
    '-x, y+1/2, -z'
_cell_length_a     5.6434(4)
_cell_length_b     9.2179(6)
_cell_length_c     16.5472(9)
_cell_angle_alpha     90.00
_cell_angle_beta     101.782(3)
_cell_angle_gamma     90.00
_cell_volume     842.65(9)
_cell_formula_units_Z     2
_cell_measurement_reflns_used     4682
_cell_measurement_theta_min     3.4
_cell_measurement_theta_max     27.4
_cell_measurement_temperature     296(2)
_exptl_crystal_description     platelet
_exptl_crystal_colour     colourless
_exptl_crystal_size_max     0.52
_exptl_crystal_size_mid     0.31
_exptl_crystal_size_min     0.18
_exptl_crystal_density_diffrn     1.396
_exptl_crystal_density_meas     ?
_exptl_crystal_density_method     'not measured'
_exptl_crystal_F_000     364
_exptl_absorpt_coefficient_mu     2.448
_exptl_absorpt_correction_type     multi-scan
_exptl_absorpt_process_details     '(ABSCOR; Higashi, 1995)'
_exptl_absorpt_correction_T_min     0.279
_exptl_absorpt_correction_T_max     0.644
_exptl_special_details     ?
_diffrn_ambient_temperature     296(2)
_diffrn_radiation_type     MoK\a
_diffrn_radiation_wavelength     0.71073
_diffrn_radiation_source     'rotating anode'
_diffrn_radiation_monochromator     graphite
_diffrn_measurement_device_type     'Rigaku R-AXIS RAPID/ZJUG'
_diffrn_measurement_method     \w
_diffrn_detector_area_resol_mean     10.00
_diffrn_reflns_number     7234
_diffrn_reflns_av_R_equivalents     0.0706
_diffrn_reflns_av_sigmaI/netI     0.1116
_diffrn_reflns_theta_min     3.35
_diffrn_reflns_theta_max     26.00
_diffrn_reflns_theta_full     26.00
_diffrn_measured_fraction_theta_max     0.998
_diffrn_measured_fraction_theta_full     0.998
_diffrn_reflns_limit_h_min     -6
_diffrn_reflns_limit_h_max     6
_diffrn_reflns_limit_k_min     -11
_diffrn_reflns_limit_k_max     11
_diffrn_reflns_limit_l_min     -20
_diffrn_reflns_limit_l_max     20
_diffrn_standards_number     ?
_diffrn_standards_interval_count     ?
_diffrn_standards_interval_time     ?
_diffrn_standards_decay_%     ?
_refine_special_details
;
Refinement of <i>F</i>^2^ against ALL reflections. The weighted <i>R</i>-factor
<i>wR</i> and goodness of fit <i>S</i> are based on <i>F</i>^2^, conventional
<i>R</i>-factors <i>R</i> are based on <i>F</i>, with <i>F</i> set to zero for
negative <i>F</i>^2^. The threshold expression of <i>F</i>^2^ >
\s(<i>F</i>^2^) is used only for calculating <i>R</i>-factors(gt) <i>etc</i>.
and is not relevant to the choice of reflections for refinement.
<i>R</i>-factors based on <i>F</i>^2^ are statistically about twice as large
as those based on <i>F</i>, and <i>R</i>- factors based on ALL data will be
even larger.
;
_reflns_number_total     3277
_reflns_number_gt     1619
_reflns_threshold_expression     I>2sigma(I)
_refine_ls_structure_factor_coef     Fsqd
_refine_ls_matrix_type     full
_refine_ls_R_factor_all     0.1233
_refine_ls_R_factor_gt     0.0555
_refine_ls_wR_factor_gt     0.1306
_refine_ls_wR_factor_ref     0.1754
_refine_ls_goodness_of_fit_ref     1.001
_refine_ls_restrained_S_all     1.001
_refine_ls_number_reflns     3277
_refine_ls_number_parameters     191
_refine_ls_number_restraints     1
_refine_ls_hydrogen_treatment     constr
_refine_ls_weighting_scheme     calc
_refine_ls_weighting_details
              'w=1/[\s^2^(Fo^2^)+(0.0605P)^2^+0.3000P] where P=(Fo^2^+2Fc^2^)/3'
_atom_sites_solution_hydrogens     geom
_atom_sites_solution_primary     direct
_atom_sites_solution_secondary     difmap
_refine_ls_shift/su_max     0.000
_refine_ls_shift/su_mean     0.000
_refine_diff_density_max     0.351
_refine_diff_density_min     -0.293
_refine_ls_extinction_method     'SHELXL97 (Sheldrick, 2008)'
_refine_ls_extinction_coef     0.072(8)
_refine_ls_extinction_expression
                                  'Fc^*^=kFc[1+0.001xFc^2^\l^3^/sin(2\q)]^-1/4^'
_refine_ls_abs_structure_details     'Flack (1983), 1259 Friedel pairs'
_refine_ls_abs_structure_Flack     0.03(2)
loop_
    _atom_type_symbol
    _atom_type_description
    _atom_type_scat_dispersion_real
    _atom_type_scat_dispersion_imag
    _atom_type_scat_source
    'C' 'C' 0.0033 0.0016
                         'International Tables Vol C Tables 4.2.6.8 and 6.1.1.4'
    'H' 'H' 0.0000 0.0000
                         'International Tables Vol C Tables 4.2.6.8 and 6.1.1.4'
    'N' 'N' 0.0061 0.0033
                         'International Tables Vol C Tables 4.2.6.8 and 6.1.1.4'
    'O' 'O' 0.0106 0.0060
                         'International Tables Vol C Tables 4.2.6.8 and 6.1.1.4'
    'Br' 'Br' -0.2901 2.4595
                         'International Tables Vol C Tables 4.2.6.8 and 6.1.1.4'
_computing_data_collection     'PROCESS-AUTO (Rigaku, 2006)'
_computing_cell_refinement     'PROCESS-AUTO (Rigaku, 2006)'
_computing_data_reduction     'CrystalStructure (Rigaku, 2007)'
_computing_structure_solution     'SHELXS97 (Sheldrick, 2008)'
_computing_structure_refinement     'SHELXL97 (Sheldrick, 2008)'
_computing_molecular_graphics     'ORTEP-3 for Windows (Farrugia, 2012)'
_computing_publication_material     'WinGX (Farrugia, 2012)'
loop_
    _atom_site_type_symbol
    _atom_site_label
    _atom_site_fract_x
    _atom_site_fract_y
    _atom_site_fract_z
    _atom_site_U_iso_or_equiv
    _atom_site_adp_type
    _atom_site_calc_flag
    _atom_site_refinement_flags
    _atom_site_occupancy
    _atom_site_symmetry_multiplicity
    _atom_site_disorder_assembly
    _atom_site_disorder_group
    C C1 0.2312(11) 0.2884(7) 0.1770(4) 0.0563(15) Uani d . 1 1 . .
    H H1 0.0766 0.3379 0.1754 0.068 Uiso calc R 1 1 . .
    C C2 0.4174(11) 0.4066(6) 0.1660(4) 0.0541(15) Uani d . 1 1 . .
    H H2 0.5499 0.3592 0.1461 0.065 Uiso calc R 1 1 . .
    C C3 0.3093(14) 0.5225(7) 0.1030(4) 0.0712(19) Uani d . 1 1 . .
    C C4 0.4813(15) 0.6373(10) 0.0880(5) 0.091(3) Uani d . 1 1 . .
    H H4A 0.3957 0.7096 0.0504 0.109 Uiso calc R 1 1 . .
    H H4B 0.6060 0.5948 0.0629 0.109 Uiso calc R 1 1 . .
    C C5 0.5974(14) 0.7093(9) 0.1702(5) 0.090(2) Uani d . 1 1 . .
    H H5A 0.7190 0.7778 0.1605 0.108 Uiso calc R 1 1 . .
    H H5B 0.4742 0.7634 0.1905 0.108 Uiso calc R 1 1 . .
    C C6 0.7146(11) 0.6025(7) 0.2361(5) 0.0672(18) Uani d . 1 1 . .
    H H6 0.8446 0.5533 0.2156 0.081 Uiso calc R 1 1 . .
    C C7 0.5264(10) 0.4859(8) 0.2467(3) 0.0582(14) Uani d . 1 1 . .
    H H7A 0.6031 0.4153 0.2872 0.070 Uiso calc R 1 1 . .
    H H7B 0.3969 0.5317 0.2679 0.070 Uiso calc R 1 1 . .
    C C8 0.8263(14) 0.6704(9) 0.3179(5) 0.089(2) Uani d . 1 1 . .
    H H8A 0.8867 0.5934 0.3565 0.107 Uiso calc R 1 1 . .
    H H8B 0.6999 0.7206 0.3387 0.107 Uiso calc R 1 1 . .
    C C9 1.0317(16) 0.7769(10) 0.3167(7) 0.110(3) Uani d . 1 1 . .
    H H9A 1.0904 0.8137 0.3714 0.165 Uiso calc R 1 1 . .
    H H9B 0.9736 0.8558 0.2802 0.165 Uiso calc R 1 1 . .
    H H9C 1.1607 0.7282 0.2978 0.165 Uiso calc R 1 1 . .
    C C10 0.2948(10) 0.2114(7) 0.2592(4) 0.0522(14) Uani d . 1 1 . .
    C C11 0.4955(12) 0.1193(7) 0.2768(4) 0.0646(17) Uani d . 1 1 . .
    H H11 0.5875 0.1042 0.2369 0.078 Uiso calc R 1 1 . .
    C C12 0.5606(13) 0.0500(7) 0.3524(5) 0.075(2) Uani d . 1 1 . .
    H H12 0.6965 -0.0094 0.3637 0.090 Uiso calc R 1 1 . .
    C C13 0.4189(15) 0.0708(8) 0.4112(5) 0.076(2) Uani d . 1 1 . .
    C C14 0.2187(14) 0.1583(8) 0.3947(4) 0.0708(19) Uani d . 1 1 . .
    H H14 0.1244 0.1714 0.4341 0.085 Uiso calc R 1 1 . .
    C C15 0.1579(11) 0.2267(8) 0.3194(4) 0.0622(17) Uani d . 1 1 . .
    H H15 0.0206 0.2851 0.3085 0.075 Uiso calc R 1 1 . .
    C C16 0.1937(11) 0.1852(7) 0.1032(4) 0.0616(17) Uani d . 1 1 . .
    H H16A 0.1394 0.2399 0.0527 0.074 Uiso calc R 1 1 . .
    H H16B 0.3464 0.1395 0.1001 0.074 Uiso calc R 1 1 . .
    N N1 0.0135(12) 0.0724(7) 0.1101(4) 0.0700(16) Uani d . 1 1 . .
    O O1 0.0953(10) 0.5240(6) 0.0704(3) 0.0925(19) Uani d . 1 1 . .
    O O2 0.0723(11) -0.0541(7) 0.1111(4) 0.1028(18) Uani d . 1 1 . .
    O O3 -0.1912(9) 0.1117(7) 0.1163(3) 0.0939(17) Uani d . 1 1 . .
    Br Br1 0.5073(2) -0.02467(17) 0.51442(5) 0.1269(6) Uani d . 1 1 . .
loop_
    _atom_site_aniso_label
    _atom_site_aniso_U_11
    _atom_site_aniso_U_22
    _atom_site_aniso_U_33
    _atom_site_aniso_U_12
    _atom_site_aniso_U_13
    _atom_site_aniso_U_23
    C1 0.058(3) 0.059(3) 0.054(4) -0.002(3) 0.015(3) -0.004(3)
    C2 0.053(3) 0.055(3) 0.056(3) -0.005(3) 0.015(3) 0.006(3)
    C3 0.089(5) 0.074(5) 0.053(4) -0.003(4) 0.019(3) 0.010(3)
    C4 0.096(5) 0.099(6) 0.074(5) -0.021(5) 0.007(4) 0.028(4)
    C5 0.084(5) 0.071(5) 0.120(7) -0.004(4) 0.028(5) 0.035(5)
    C6 0.058(4) 0.052(4) 0.091(5) -0.004(3) 0.012(4) -0.001(4)
    C7 0.063(3) 0.050(3) 0.059(3) 0.002(3) 0.008(3) -0.005(4)
    C8 0.084(5) 0.076(5) 0.105(6) -0.013(4) 0.013(4) -0.015(4)
    C9 0.087(5) 0.092(6) 0.153(10) -0.022(5) 0.030(6) -0.035(6)
    C10 0.050(3) 0.050(3) 0.056(4) 0.002(3) 0.009(3) 0.005(3)
    C11 0.072(4) 0.067(4) 0.059(4) 0.004(4) 0.023(3) 0.010(3)
    C12 0.069(4) 0.061(4) 0.089(5) 0.005(3) 0.000(4) -0.002(4)
    C13 0.094(5) 0.069(4) 0.063(4) -0.006(4) 0.011(4) -0.015(4)
    C14 0.085(5) 0.083(5) 0.047(4) 0.001(4) 0.020(3) -0.003(3)
    C15 0.062(4) 0.066(4) 0.062(4) 0.001(4) 0.019(3) 0.002(3)
    C16 0.060(3) 0.074(5) 0.051(3) -0.011(3) 0.012(3) -0.008(4)
    N1 0.077(4) 0.078(5) 0.053(3) -0.015(4) 0.009(3) -0.001(3)
    O1 0.081(3) 0.111(5) 0.077(3) 0.000(3) -0.003(3) 0.031(3)
    O2 0.107(4) 0.067(4) 0.128(5) -0.012(3) 0.007(3) 0.016(3)
    O3 0.063(3) 0.127(5) 0.097(4) -0.028(3) 0.030(3) -0.031(3)
    Br1 0.1788(11) 0.1258(9) 0.0677(6) 0.0169(8) 0.0050(5) 0.0258(7)
_geom_special_details
;
All e.s.d.'s (except the e.s.d. in the dihedral angle between two l.s. planes)
are estimated using the full covariance matrix. The cell e.s.d.'s are taken
into account individually in the estimation of e.s.d.'s in distances, angles
and torsion angles; correlations between e.s.d.'s in cell parameters are only
used when they are defined by crystal symmetry. An approximate (isotropic)
treatment of cell e.s.d.'s is used for estimating e.s.d.'s involving l.s.
planes.
;
loop_
    _geom_bond_atom_site_label_1
    _geom_bond_atom_site_label_2
    _geom_bond_site_symmetry_2
    _geom_bond_distance
    _geom_bond_publ_flag
    C1 C10 . 1.511(8) ?
    C1 C16 . 1.528(8) ?
    C1 C2 . 1.550(8) ?
    C1 H1 . 0.9800 ?
    C2 C3 . 1.530(8) ?
    C2 C7 . 1.535(8) ?
    C2 H2 . 0.9800 ?
    C3 O1 . 1.218(8) ?
    C3 C4 . 1.490(10) ?
    C4 C5 . 1.536(12) ?
    C4 H4A . 0.9700 ?
    C4 H4B . 0.9700 ?
    C5 C6 . 1.517(10) ?
    C5 H5A . 0.9700 ?
    C5 H5B . 0.9700 ?
    C6 C8 . 1.506(10) ?
    C6 C7 . 1.546(9) ?
    C6 H6 . 0.9800 ?
    C7 H7A . 0.9700 ?
    C7 H7B . 0.9700 ?
    C8 C9 . 1.522(11) ?
    C8 H8A . 0.9700 ?
    C8 H8B . 0.9700 ?
    C9 H9A . 0.9600 ?
    C9 H9B . 0.9600 ?
    C9 H9C . 0.9600 ?
    C10 C15 . 1.387(8) ?
    C10 C11 . 1.398(8) ?
    C11 C12 . 1.386(9) ?
    C11 H11 . 0.9300 ?
    C12 C13 . 1.392(11) ?
    C12 H12 . 0.9300 ?
    C13 C14 . 1.370(10) ?
    C13 Br1 . 1.896(8) ?
    C14 C15 . 1.376(9) ?
    C14 H14 . 0.9300 ?
    C15 H15 . 0.9300 ?
    C16 N1 . 1.475(9) ?
    C16 H16A . 0.9700 ?
    C16 H16B . 0.9700 ?
    N1 O2 . 1.212(9) ?
    N1 O3 . 1.235(7) ?
loop_
    _geom_angle_atom_site_label_1
    _geom_angle_atom_site_label_2
    _geom_angle_atom_site_label_3
    _geom_angle_site_symmetry_1
    _geom_angle_site_symmetry_3
    _geom_angle
    _geom_angle_publ_flag
    C10 C1 C16 . . 113.3(5) ?
    C10 C1 C2 . . 113.2(5) ?
    C16 C1 C2 . . 109.3(5) ?
    C10 C1 H1 . . 106.9 ?
    C16 C1 H1 . . 106.9 ?
    C2 C1 H1 . . 106.9 ?
    C3 C2 C7 . . 107.1(5) ?
    C3 C2 C1 . . 112.7(5) ?
    C7 C2 C1 . . 113.2(5) ?
    C3 C2 H2 . . 107.9 ?
    C7 C2 H2 . . 107.9 ?
    C1 C2 H2 . . 107.9 ?
    O1 C3 C4 . . 122.6(6) ?
    O1 C3 C2 . . 122.0(6) ?
    C4 C3 C2 . . 115.3(6) ?
    C3 C4 C5 . . 109.5(6) ?
    C3 C4 H4A . . 109.8 ?
    C5 C4 H4A . . 109.8 ?
    C3 C4 H4B . . 109.8 ?
    C5 C4 H4B . . 109.8 ?
    H4A C4 H4B . . 108.2 ?
    C6 C5 C4 . . 113.7(7) ?
    C6 C5 H5A . . 108.8 ?
    C4 C5 H5A . . 108.8 ?
    C6 C5 H5B . . 108.8 ?
    C4 C5 H5B . . 108.8 ?
    H5A C5 H5B . . 107.7 ?
    C8 C6 C5 . . 114.6(6) ?
    C8 C6 C7 . . 111.0(6) ?
    C5 C6 C7 . . 108.9(5) ?
    C8 C6 H6 . . 107.3 ?
    C5 C6 H6 . . 107.3 ?
    C7 C6 H6 . . 107.3 ?
    C2 C7 C6 . . 113.3(5) ?
    C2 C7 H7A . . 108.9 ?
    C6 C7 H7A . . 108.9 ?
    C2 C7 H7B . . 108.9 ?
    C6 C7 H7B . . 108.9 ?
    H7A C7 H7B . . 107.7 ?
    C6 C8 C9 . . 115.9(8) ?
    C6 C8 H8A . . 108.3 ?
    C9 C8 H8A . . 108.3 ?
    C6 C8 H8B . . 108.3 ?
    C9 C8 H8B . . 108.3 ?
    H8A C8 H8B . . 107.4 ?
    C8 C9 H9A . . 109.5 ?
    C8 C9 H9B . . 109.5 ?
    H9A C9 H9B . . 109.5 ?
    C8 C9 H9C . . 109.5 ?
    H9A C9 H9C . . 109.5 ?
    H9B C9 H9C . . 109.5 ?
    C15 C10 C11 . . 117.3(6) ?
    C15 C10 C1 . . 122.3(5) ?
    C11 C10 C1 . . 120.4(5) ?
    C12 C11 C10 . . 121.5(6) ?
    C12 C11 H11 . . 119.2 ?
    C10 C11 H11 . . 119.2 ?
    C11 C12 C13 . . 118.9(7) ?
    C11 C12 H12 . . 120.6 ?
    C13 C12 H12 . . 120.6 ?
    C14 C13 C12 . . 120.7(7) ?
    C14 C13 Br1 . . 120.5(6) ?
    C12 C13 Br1 . . 118.8(6) ?
    C15 C14 C13 . . 119.6(7) ?
    C15 C14 H14 . . 120.2 ?
    C13 C14 H14 . . 120.2 ?
    C14 C15 C10 . . 122.1(6) ?
    C14 C15 H15 . . 119.0 ?
    C10 C15 H15 . . 119.0 ?
    N1 C16 C1 . . 111.2(5) ?
    N1 C16 H16A . . 109.4 ?
    C1 C16 H16A . . 109.4 ?
    N1 C16 H16B . . 109.4 ?
    C1 C16 H16B . . 109.4 ?
    H16A C16 H16B . . 108.0 ?
    O2 N1 O3 . . 122.6(7) ?
    O2 N1 C16 . . 119.2(7) ?
    O3 N1 C16 . . 118.1(6) ?
loop_
    _geom_torsion_atom_site_label_1
    _geom_torsion_atom_site_label_2
    _geom_torsion_atom_site_label_3
    _geom_torsion_atom_site_label_4
    _geom_torsion_site_symmetry_1
    _geom_torsion_site_symmetry_2
    _geom_torsion_site_symmetry_3
    _geom_torsion_site_symmetry_4
    _geom_torsion
    _geom_torsion_publ_flag
    C10 C1 C2 C3 . . . . -156.6(5) ?
    C16 C1 C2 C3 . . . . 76.1(6) ?
    C10 C1 C2 C7 . . . . -34.9(7) ?
    C16 C1 C2 C7 . . . . -162.2(5) ?
    C7 C2 C3 O1 . . . . -120.3(7) ?
    C1 C2 C3 O1 . . . . 4.8(9) ?
    C7 C2 C3 C4 . . . . 56.5(8) ?
    C1 C2 C3 C4 . . . . -178.4(6) ?
    O1 C3 C4 C5 . . . . 121.3(8) ?
    C2 C3 C4 C5 . . . . -55.4(9) ?
    C3 C4 C5 C6 . . . . 53.7(9) ?
    C4 C5 C6 C8 . . . . -179.0(6) ?
    C4 C5 C6 C7 . . . . -54.0(8) ?
    C3 C2 C7 C6 . . . . -56.0(7) ?
    C1 C2 C7 C6 . . . . 179.2(5) ?
    C8 C6 C7 C2 . . . . -176.6(5) ?
    C5 C6 C7 C2 . . . . 56.3(8) ?
    C5 C6 C8 C9 . . . . -61.7(9) ?
    C7 C6 C8 C9 . . . . 174.4(7) ?
    C16 C1 C10 C15 . . . . -122.7(7) ?
    C2 C1 C10 C15 . . . . 112.1(7) ?
    C16 C1 C10 C11 . . . . 56.5(8) ?
    C2 C1 C10 C11 . . . . -68.7(8) ?
    C15 C10 C11 C12 . . . . -2.2(9) ?
    C1 C10 C11 C12 . . . . 178.6(6) ?
    C10 C11 C12 C13 . . . . 1.3(10) ?
    C11 C12 C13 C14 . . . . 0.0(11) ?
    C11 C12 C13 Br1 . . . . 179.8(5) ?
    C12 C13 C14 C15 . . . . -0.3(11) ?
    Br1 C13 C14 C15 . . . . 179.9(6) ?
    C13 C14 C15 C10 . . . . -0.7(11) ?
    C11 C10 C15 C14 . . . . 1.9(10) ?
    C1 C10 C15 C14 . . . . -178.9(6) ?
    C10 C1 C16 N1 . . . . 54.0(7) ?
    C2 C1 C16 N1 . . . . -178.8(5) ?
    C1 C16 N1 O2 . . . . -120.9(8) ?
    C1 C16 N1 O3 . . . . 57.6(7) ?
loop_
    _geom_hbond_atom_site_label_D
    _geom_hbond_atom_site_label_H
    _geom_hbond_atom_site_label_A
    _geom_hbond_site_symmetry_A
    _geom_hbond_distance_DH
    _geom_hbond_distance_HA
    _geom_hbond_distance_DA
    _geom_hbond_angle_DHA
    C11 H11 O3 1_655 0.93 2.56 3.478(9) 168.7
    C16 H16B O3 1_655 0.97 2.58 3.500(8) 158.2
_iucr_refine_instructions_details
;
TITL trpbr in P 21
CELL  0.71073   5.6434   9.2179  16.5472   90.000  101.782   90.000
ZERR     2.00   0.0004   0.0006   0.0009    0.000    0.003    0.000
LATT  -1
SYMM  - X, 1/2 + Y, - Z
SFAC  C    H    N    O    BR
UNIT  32   40   2    6    2
MERG   2
OMIT    -3.00  52.00
FMAP   2
PLAN    3
ACTA
BOND   $H
CONF
L.S.   10
TEMP    23.00
WGHT    0.060500    0.300000
EXTI    0.072487
FVAR       0.68808
C1    1    0.231233    0.288382    0.176997    11.00000    0.05778    0.05852 =
         0.05413   -0.00384    0.01513   -0.00195
AFIX  13
H1    2    0.076628    0.337868    0.175356    11.00000   -1.20000
AFIX   0
C2    1    0.417353    0.406649    0.166034    11.00000    0.05272    0.05509 =
         0.05627    0.00617    0.01519   -0.00475
AFIX  13
H2    2    0.549854    0.359173    0.146086    11.00000   -1.20000
AFIX   0
C3    1    0.309302    0.522525    0.102972    11.00000    0.08870    0.07411 =
         0.05280    0.01029    0.01929   -0.00312
C4    1    0.481265    0.637308    0.087955    11.00000    0.09554    0.09916 =
         0.07409    0.02798    0.00710   -0.02142
AFIX  23
H4A   2    0.395684    0.709551    0.050367    11.00000   -1.20000
H4B   2    0.605977    0.594759    0.062862    11.00000   -1.20000
AFIX   0
C5    1    0.597450    0.709284    0.170235    11.00000    0.08360    0.07086 =
         0.11966    0.03524    0.02769   -0.00391
AFIX  23
H5A   2    0.719006    0.777840    0.160511    11.00000   -1.20000
H5B   2    0.474210    0.763392    0.190546    11.00000   -1.20000
AFIX   0
C6    1    0.714643    0.602490    0.236145    11.00000    0.05770    0.05192 =
         0.09051   -0.00107    0.01180   -0.00393
AFIX  13
H6    2    0.844611    0.553345    0.215611    11.00000   -1.20000
AFIX   0
C7    1    0.526397    0.485922    0.246670    11.00000    0.06268    0.05029 =
         0.05949   -0.00463    0.00758    0.00198
AFIX  23
H7A   2    0.603070    0.415348    0.287158    11.00000   -1.20000
H7B   2    0.396894    0.531744    0.267907    11.00000   -1.20000
AFIX   0
C8    1    0.826257    0.670437    0.317854    11.00000    0.08390    0.07599 =
         0.10452   -0.01477    0.01310   -0.01343
AFIX  23
H8A   2    0.886657    0.593411    0.356535    11.00000   -1.20000
H8B   2    0.699949    0.720592    0.338680    11.00000   -1.20000
AFIX   0
C9    1    1.031671    0.776854    0.316715    11.00000    0.08702    0.09189 =
         0.15344   -0.03474    0.03009   -0.02188
AFIX  33
H9A   2    1.090353    0.813685    0.371408    11.00000   -1.50000
H9B   2    0.973563    0.855798    0.280180    11.00000   -1.50000
H9C   2    1.160693    0.728219    0.297838    11.00000   -1.50000
AFIX   0
C10   1    0.294832    0.211378    0.259183    11.00000    0.04982    0.04970 =
         0.05633    0.00470    0.00922    0.00229
C11   1    0.495542    0.119304    0.276826    11.00000    0.07222    0.06681 =
         0.05883    0.01015    0.02273    0.00422
AFIX  43
H11   2    0.587538    0.104221    0.236920    11.00000   -1.20000
AFIX   0
C12   1    0.560593    0.049981    0.352414    11.00000    0.06872    0.06078 =
         0.08927   -0.00222    0.00029    0.00547
AFIX  43
H12   2    0.696534   -0.009436    0.363710    11.00000   -1.20000
AFIX   0
C13   1    0.418936    0.070814    0.411153    11.00000    0.09427    0.06899 =
         0.06265   -0.01475    0.01128   -0.00614
C14   1    0.218668    0.158307    0.394668    11.00000    0.08483    0.08346 =
         0.04700   -0.00295    0.02038    0.00084
AFIX  43
H14   2    0.124428    0.171378    0.434103    11.00000   -1.20000
AFIX   0
C15   1    0.157864    0.226726    0.319376    11.00000    0.06169    0.06585 =
         0.06191    0.00235    0.01921    0.00118
AFIX  43
H15   2    0.020615    0.285097    0.308501    11.00000   -1.20000
AFIX   0
C16   1    0.193677    0.185196    0.103173    11.00000    0.05975    0.07419 =
         0.05142   -0.00791    0.01234   -0.01116
AFIX  23
H16A  2    0.139413    0.239937    0.052723    11.00000   -1.20000
H16B  2    0.346437    0.139489    0.100139    11.00000   -1.20000
AFIX   0
N1    3    0.013500    0.072427    0.110098    11.00000    0.07705    0.07802 =
         0.05317   -0.00148    0.00915   -0.01475
O1    4    0.095323    0.523959    0.070426    11.00000    0.08115    0.11132 =
         0.07689    0.03086   -0.00269    0.00022
O2    4    0.072317   -0.054121    0.111128    11.00000    0.10655    0.06686 =
         0.12798    0.01564    0.00742   -0.01158
O3    4   -0.191220    0.111659    0.116338    11.00000    0.06324    0.12698 =
         0.09744   -0.03116    0.03007   -0.02755
BR1   5    0.507298   -0.024674    0.514424    11.00000    0.17875    0.12579 =
         0.06766    0.02578    0.00497    0.01687
HKLF 4
REM  trpbr in P 21
REM R1 =  0.0555 for   1619 Fo > 4sig(Fo)  and  0.1233 for all   3277 data
REM    191 parameters refined using      1 restraints
END
END
WGHT      0.0708      0.0362
REM Highest difference peak  0.351,  deepest hole -0.293,  1-sigma level  0.065
Q1    1   0.4239 -0.1605  0.5042  11.00000  0.05    0.35
Q2    1   0.5119  0.0880  0.5158  11.00000  0.05    0.30
Q3    1   0.5931 -0.1754  0.5065  11.00000  0.05    0.25
;
