# Supplementary material for: (2S,4R)-2-[(1R)-1-(4-Bromo­phen­yl)-2-nitro­eth­yl]-4-ethyl­cyclo­hexa­none
Source: Acta Crystallogr Sect E Struct Rep Online. 2013 Jan 19;69(Pt 2):o263. doi: 10.1107/S1600536813001426 (PMC3569793; doi:10.1107/S1600536813001426)
Supplement: Supplementary file 2 [file e-69-0o263-Isup2.hkl]

#
# h,k,l, Fc-squared, Fo-squared, sigma(Fo-squared) and status flag
#
data_I
_shelx_title ' trpbr in P 21'
_shelx_refln_list_code          4
_shelx_F_calc_maximum       97.89
_exptl_crystal_F_000       364.00
_reflns_d_resolution_high  0.8107
 
loop_
 _symmetry_equiv_pos_as_xyz
 'x, y, z'
 '-x, y+1/2, -z'
 
_cell_length_a     5.6434
_cell_length_b     9.2179
_cell_length_c    16.5472
_cell_angle_alpha  90.000
_cell_angle_beta  101.782
_cell_angle_gamma  90.000
 
_shelx_F_squared_multiplier     1.000
 
loop_
 _refln_index_h
 _refln_index_k
 _refln_index_l
 _refln_F_squared_calc
 _refln_F_squared_meas
 _refln_F_squared_sigma
 _refln_observed_status
   1 -11   0        1.01        0.15      4.58 o
   0 -10   0        7.23       10.10      7.73 o
   1 -10   0        3.32        1.07      2.88 o
   2 -10   0        6.53        5.81      5.50 o
   3 -10   0        1.16        3.00      2.58 o
   1  -9   0       22.21       20.85     10.76 o
   2  -9   0       10.54        7.60      4.25 o
   3  -9   0        0.45       -0.05      2.18 o
   4  -9   0        1.18        7.54      7.77 o
   0  -8   0       40.79       53.02      9.87 o
   1  -8   0       56.58       60.09      9.91 o
   2  -8   0       17.41       11.45      6.80 o
   3  -8   0        4.71       10.44      4.49 o
   4  -8   0        2.01        4.00      2.90 o
   1  -7   0       29.25       31.66      4.97 o
   2  -7   0       20.63       15.72      3.94 o
   3  -7   0       22.79       17.07      4.65 o
   4  -7   0        8.35        6.17      2.66 o
   5  -7   0        1.58       -4.43      6.91 o
   0  -6   0      175.68      162.21     13.44 o
   1  -6   0      142.57      133.27      9.70 o
   2  -6   0      110.12      116.77     11.33 o
   3  -6   0       84.17       85.74      6.57 o
   4  -6   0       53.67       55.38      5.45 o
   5  -6   0        3.24        2.44      2.53 o
   1  -5   0       41.36       51.16      5.65 o
   2  -5   0       47.85       53.83      4.27 o
   3  -5   0       10.44        5.87      2.14 o
   4  -5   0       30.60       28.67      3.95 o
   5  -5   0        2.57        1.67      1.82 o
   0  -4   0     1393.15     1205.46     97.50 o
   1  -4   0      602.47      543.19     34.97 o
   2  -4   0      260.35      227.06     12.32 o
   3  -4   0      168.00      166.33      6.39 o
   4  -4   0        0.33        1.07      2.10 o
   5  -4   0        9.30        7.04      4.35 o
   6  -4   0        0.28       -2.99      4.19 o
   1  -3   0     1367.69     1304.56     63.99 o
   2  -3   0      165.33      152.47      6.52 o
   3  -3   0        2.07        4.31      1.52 o
   4  -3   0        9.68        6.67      1.99 o
   5  -3   0        7.80        6.21      3.48 o
   6  -3   0        0.71        0.98      2.77 o
   0  -2   0     6538.34     7124.39    907.11 o
   1  -2   0     3153.47     3142.83    207.06 o
   2  -2   0     3514.18     3567.62    216.87 o
   3  -2   0      127.70      119.27      4.20 o
   4  -2   0       16.68       18.35      3.09 o
   5  -2   0       29.30       42.77      4.89 o
   6  -2   0        5.87        9.37      6.82 o
   1  -1   0     2754.45     2702.33    121.55 o
   2  -1   0       49.62       60.97      2.38 o
   3  -1   0       98.52       95.77      4.06 o
   4  -1   0       32.07       42.53      4.08 o
   5  -1   0        0.89       -0.01      2.70 o
   6  -1   0        0.17        1.64      2.71 o
   1   0   0     4207.46     4220.18    226.97 o
   2   0   0     2056.97     2265.35    135.63 o
   3   0   0      987.67     1066.70     57.53 o
   4   0   0      165.23      184.53     12.54 o
   5   0   0        0.10        0.81      4.07 o
   6   0   0        0.86        5.70      3.85 o
   1   1   0     2711.29     2816.17    156.60 o
   2   1   0       47.04       68.35      3.06 o
   3   1   0      106.86      104.90      6.87 o
   4   1   0       29.37       30.86      4.38 o
   5   1   0        1.08       -0.39      2.79 o
   6   1   0        0.14        0.64      2.64 o
   0   2   0     7871.86     7443.66    967.95 o
   1   2   0     3407.98     3533.28    289.93 o
   2   2   0     3487.28     3855.25    307.15 o
   4   2   0       26.67       32.21     13.21 o
   5   2   0       30.04       -0.06     11.39 o
   6   2   0        6.41        3.02      9.32 o
   1   3   0     1378.56     1221.88     94.55 o
   2   3   0      151.32      156.14      6.90 o
   3   3   0        0.91        1.03      8.55 o
   4   3   0       11.47        3.85     11.62 o
   5   3   0        7.52        1.99      8.85 o
   6   3   0        0.71        6.93     15.29 o
   0   4   0     1399.83     1323.39     92.17 o
   1   4   0      518.77      471.70     30.57 o
   2   4   0      320.00      285.62     14.41 o
   3   4   0      134.62      148.99      9.51 o
   4   4   0        2.37        6.44     11.11 o
   5   4   0       10.36        4.52      9.11 o
   6   4   0        0.22       -9.86     11.00 o
   1   5   0       45.60       56.70      6.31 o
   2   5   0       41.98       41.45      4.80 o
   3   5   0       13.23        6.59      4.65 o
   4   5   0       30.31       29.67     11.20 o
   5   5   0        2.70        6.42     14.68 o
   6   5   0        0.38       11.66     12.42 o
   0   6   0      150.07      155.05     15.38 o
   1   6   0      156.81      153.48     11.96 o
   2   6   0       88.69       94.45     13.23 o
   3   6   0       89.14       90.57      9.49 o
   4   6   0       51.66       61.76     15.43 o
   5   6   0        3.41       28.18      9.76 o
   1   7   0       29.72       33.97      7.59 o
   2   7   0       23.41        7.69     10.40 o
   3   7   0       24.70       26.41      4.65 o
   4   7   0        7.87        6.23      9.05 o
   5   7   0        1.75        2.39     12.61 o
   0   8   0       32.40       50.47     11.73 o
   1   8   0       65.31       77.20     11.71 o
   2   8   0       18.35        7.26     10.95 o
   3   8   0        6.72       12.81      6.33 o
   4   8   0        2.50        4.31      7.71 o
   1   9   0       23.23       34.48      8.08 o
   2   9   0       11.01        1.43      4.78 o
   3   9   0        0.63        2.20      7.64 o
   4   9   0        1.30      -10.41     11.74 o
   0  10   0        9.76        9.84     10.65 o
   1  10   0        5.21        9.41      9.70 o
   2  10   0        5.36       17.81      5.50 o
   3  10   0        0.97       -0.35      4.43 o
   1  11   0        0.94        2.59      6.21 o
  -1 -11   1        1.42        2.88      3.36 o
   0 -11   1        8.49       -0.91      8.10 o
   1 -11   1        0.98        3.31      5.08 o
  -3 -10   1        0.88        2.33      8.28 o
  -2 -10   1        3.17        7.16      5.42 o
  -1 -10   1        4.73        8.80      7.63 o
   0 -10   1       12.38        8.55      5.73 o
   1 -10   1       13.32        8.59      3.65 o
   2 -10   1        1.46        2.32      4.26 o
   3 -10   1        1.19       -8.66     10.46 o
  -4  -9   1        0.12        2.68     12.58 o
  -3  -9   1        2.34        0.79      2.40 o
  -2  -9   1        1.30        3.12      4.07 o
  -1  -9   1       10.57        6.69      6.50 o
   0  -9   1        9.75        9.74      5.18 o
   1  -9   1       14.27        8.21      3.60 o
   2  -9   1        7.12        5.78      4.14 o
   3  -9   1        1.91        1.31      3.51 o
   4  -9   1        1.84        9.39     12.88 o
  -4  -8   1        0.58        1.02      3.61 o
  -3  -8   1        4.28        2.57      6.76 o
  -2  -8   1        1.27        2.50      3.93 o
  -1  -8   1       40.97       50.22      7.65 o
   0  -8   1       42.18       43.58      6.65 o
   1  -8   1       90.15      119.12     15.44 o
   2  -8   1       21.90       16.42      5.45 o
   3  -8   1        5.86        5.81      3.18 o
   4  -8   1        1.19        5.50      5.20 o
  -5  -7   1        2.87        4.50      3.85 o
  -4  -7   1       16.20        7.17      3.51 o
  -3  -7   1        5.57        4.44      3.45 o
  -2  -7   1        3.15        3.35      4.10 o
  -1  -7   1        2.16       -0.49      3.49 o
   0  -7   1       56.75       63.21      7.64 o
   1  -7   1       20.63       19.43      4.19 o
   2  -7   1       54.47       50.08      8.45 o
   3  -7   1        0.30        0.11      1.72 o
   4  -7   1        1.63       -0.83      2.50 o
   5  -7   1        4.13       -4.19      6.80 o
  -5  -6   1        4.74        3.68      3.55 o
  -4  -6   1        5.67        3.21      2.93 o
  -3  -6   1       28.93       26.45      4.45 o
  -2  -6   1       93.46       96.83      9.00 o
  -1  -6   1       45.06       50.89      6.79 o
   0  -6   1      204.58      185.19     10.79 o
   1  -6   1      218.24      214.26     11.45 o
   2  -6   1       83.04       93.44     11.03 o
   3  -6   1       39.61       39.11      4.35 o
   4  -6   1        9.90        4.51      3.04 o
   5  -6   1        0.24        0.94      4.50 o
  -6  -5   1        0.90        1.70      3.55 o
  -5  -5   1        1.82        4.04      3.66 o
  -4  -5   1       21.27       22.28      2.59 o
  -3  -5   1        9.15        8.92      2.47 o
  -2  -5   1       20.06       24.99      3.74 o
  -1  -5   1       62.72       64.13      6.12 o
   0  -5   1       55.71       46.83      5.41 o
   1  -5   1       84.24       75.67      6.31 o
   2  -5   1      154.53      153.08      8.75 o
   3  -5   1       90.72       96.58      5.55 o
   4  -5   1       39.81       41.15      3.99 o
   5  -5   1        3.11        0.01      2.71 o
  -6  -4   1        8.94        5.05      3.95 o
  -5  -4   1        7.63        7.21      3.79 o
  -4  -4   1       23.17       20.59      2.80 o
  -3  -4   1       42.93       39.98      3.25 o
  -2  -4   1       62.12       62.41     16.17 o
  -1  -4   1     1984.06     1898.94    119.56 o
   0  -4   1      963.33      818.06     36.16 o
   1  -4   1      124.12      129.55      8.15 o
   2  -4   1      721.61      738.33     47.88 o
   3  -4   1      247.04      236.30      9.31 o
   4  -4   1       87.67       85.14      4.91 o
   5  -4   1        4.89        2.87      2.03 o
  -6  -3   1        4.89        2.16      3.08 o
  -5  -3   1       24.57       34.10      6.44 o
  -4  -3   1        1.33        2.02      5.09 o
  -3  -3   1       17.31       22.40      2.44 o
  -2  -3   1     1127.40     1043.22     51.96 o
  -1  -3   1       50.42       53.93      4.06 o
   0  -3   1      350.61      307.86     11.83 o
   1  -3   1     1155.28     1129.73     56.20 o
   2  -3   1      172.52      165.06      7.65 o
   3  -3   1       23.98       26.54      2.37 o
   4  -3   1       49.34       53.49      3.97 o
   5  -3   1       36.70       33.81      4.84 o
   6  -3   1        2.64        2.24      2.95 o
  -6  -2   1        5.77        2.59      3.42 o
  -5  -2   1        5.60        3.22      3.05 o
  -4  -2   1       65.06       65.74      5.73 o
  -3  -2   1      738.97      699.32     29.20 o
  -2  -2   1      943.41      900.34     31.13 o
  -1  -2   1     4440.99     4520.42    352.32 o
   0  -2   1     1551.65     1515.52    143.05 o
   1  -2   1     8081.37     6925.38    656.24 o
   2  -2   1      512.36      498.62     24.05 o
   3  -2   1      105.47       97.43      4.10 o
   4  -2   1       95.00      105.74      7.74 o
   5  -2   1        0.68        0.91      2.27 o
   6  -2   1        5.97        5.58      3.35 o
  -6  -1   1        1.04        1.70      4.12 o
  -5  -1   1        2.72        0.88      2.66 o
  -4  -1   1        5.29        9.63      2.54 o
  -3  -1   1      114.36      116.53      8.18 o
  -2  -1   1      115.49       94.43      9.24 o
  -1  -1   1     1900.30     1996.98    105.18 o
   1  -1   1      241.24      370.71     11.78 o
   2  -1   1      361.00      374.36      8.25 o
   3  -1   1       74.43       76.55      4.52 o
   4  -1   1       20.78       23.91      2.84 o
   5  -1   1       22.33       29.78      3.65 o
   6  -1   1        2.02       -1.15      2.97 o
  -6   0   1        0.23        1.71      3.52 o
  -5   0   1       14.64        8.18      5.02 o
  -4   0   1        0.87        1.89      2.12 o
  -3   0   1      464.22      470.63     21.85 o
  -2   0   1      296.34      272.25     46.56 o
   1   0   1     2556.84     2718.75    112.89 o
   2   0   1     1969.63     2069.76     97.05 o
   3   0   1      197.87      231.47     17.70 o
   4   0   1      132.50      140.68     13.78 o
   5   0   1        0.55        1.62      2.80 o
   6   0   1        2.67        3.38      3.33 o
  -6   1   1        1.02        3.16      3.94 o
  -5   1   1        2.72        0.82      3.94 o
  -4   1   1        5.96        8.89      4.21 o
  -3   1   1      117.74      126.49      7.24 o
  -2   1   1      113.02      102.72      3.32 o
  -1   1   1     1908.47     2161.21    133.77 o
   1   1   1      208.80      344.44     18.83 o
   2   1   1      403.34      407.09     13.97 o
   3   1   1       62.59       65.81      5.27 o
   4   1   1       17.80        3.64      4.78 o
   5   1   1       23.04       -1.78      8.54 o
   6   1   1        1.93       -0.37      2.78 o
  -6   2   1        5.19        2.85      8.56 o
  -5   2   1        4.11        2.56      7.18 o
  -4   2   1       50.85       56.76     11.40 o
  -3   2   1      753.32      890.43     62.13 o
  -2   2   1      969.76      989.55     44.02 o
  -1   2   1     4410.85     4713.61    368.02 o
   0   2   1     1362.85     1350.14     74.85 o
   1   2   1     8595.96     7768.45    727.15 o
   2   2   1      466.59      527.98     30.92 o
   3   2   1      113.82      124.57     17.02 o
   4   2   1       98.25      123.99     22.57 o
   5   2   1        1.45        0.02      6.72 o
   6   2   1        5.57       -1.90      8.30 o
  -6   3   1        5.00        5.70      9.76 o
  -5   3   1       23.71       33.73     12.47 o
  -4   3   1        1.36        8.81      6.95 o
  -3   3   1       19.47       21.57      4.85 o
  -2   3   1     1136.59     1143.00     55.82 o
  -1   3   1       46.41       54.96      6.04 o
   0   3   1      340.36      327.09     19.64 o
   1   3   1     1092.80     1056.63     87.23 o
   2   3   1      148.05      156.46      7.63 o
   3   3   1       19.54       23.99     11.43 o
   4   3   1       49.11       48.26     18.33 o
   5   3   1       37.97        1.75     10.55 o
   6   3   1        2.72       -9.19      8.58 o
  -6   4   1        8.60       -0.87     19.43 o
  -5   4   1        5.90        0.72     10.63 o
  -4   4   1       16.80       20.12      9.64 o
  -3   4   1       39.91       42.25      4.75 o
  -2   4   1       85.82       81.19     23.98 o
  -1   4   1     2153.53     2053.13    138.62 o
   0   4   1      989.22      903.33     44.28 o
   1   4   1      213.09      183.02      9.20 o
   2   4   1      815.82      830.91     40.43 o
   3   4   1      265.97      265.42     36.42 o
   4   4   1       92.33       99.86     15.01 o
   5   4   1        4.25        3.32     13.29 o
   6   4   1        0.91       10.69     10.77 o
  -6   5   1        0.92       -9.67     10.14 o
  -5   5   1        1.89        8.72      9.40 o
  -4   5   1       21.59       24.15     10.65 o
  -3   5   1       10.02        8.73      4.96 o
  -2   5   1       22.62       24.39      5.41 o
  -1   5   1       64.54       63.80      5.83 o
   0   5   1       56.99       62.39      7.71 o
   1   5   1       75.76       67.27      6.19 o
   2   5   1      156.42      154.76      8.58 o
   3   5   1       86.45       91.56      8.23 o
   4   5   1       41.47       59.55     12.56 o
   5   5   1        3.51        9.19      7.71 o
   6   5   1        0.81       -1.50     16.20 o
  -5   6   1        4.06        9.91     17.13 o
  -4   6   1        4.42       -0.92      5.67 o
  -3   6   1       18.79       15.75      6.53 o
  -2   6   1       95.23       74.33      8.31 o
  -1   6   1       51.14       53.42      6.24 o
   0   6   1      213.46      212.26     14.56 o
   1   6   1      187.25      200.99     12.70 o
   2   6   1       81.88       73.00      6.26 o
   3   6   1       54.21       59.33      8.77 o
   4   6   1       13.42        0.19      9.99 o
   5   6   1        0.31        4.69     10.01 o
  -5   7   1        2.96        0.32     11.13 o
  -4   7   1       17.12       18.52      6.18 o
  -3   7   1        4.72        2.35      6.49 o
  -2   7   1        2.87        2.28      3.70 o
  -1   7   1        1.95        1.10      3.65 o
   0   7   1       59.43       60.45      7.77 o
   1   7   1       17.38       20.38      5.08 o
   2   7   1       56.77       50.67      9.11 o
   3   7   1        0.07        2.23      4.04 o
   4   7   1        1.60       21.95     16.20 o
   5   7   1        3.94        5.53     12.02 o
  -4   8   1        1.03        0.60      3.60 o
  -3   8   1        4.53        2.71      6.93 o
  -2   8   1        3.91        0.96      3.93 o
  -1   8   1       27.27       33.59      9.71 o
   0   8   1       42.30       47.96     12.95 o
   1   8   1       81.55      111.52     13.51 o
   2   8   1       21.21       26.93      4.70 o
   3   8   1        4.32       -0.75      4.32 o
   4   8   1        0.95       -2.35      6.00 o
  -4   9   1        0.15       -5.51      5.71 o
  -3   9   1        2.64        1.35      5.75 o
  -2   9   1        1.48        1.21      4.50 o
  -1   9   1       10.81       14.91      6.34 o
   0   9   1       10.33       14.20      6.56 o
   1   9   1       13.43       16.38      6.06 o
   2   9   1        7.16        3.26      4.10 o
   3   9   1        1.51       -1.10      5.29 o
   4   9   1        1.77       -5.05     12.10 o
  -3  10   1        0.55       -0.09      6.47 o
  -2  10   1        3.97        1.47      5.20 o
  -1  10   1        3.62        3.17      8.09 o
   0  10   1       10.67       24.03      9.30 o
   1  10   1       12.11       16.40      6.83 o
   2  10   1        1.47        0.74      3.97 o
   3  10   1        0.98        8.72      5.66 o
  -1  11   1        1.47        2.36      6.76 o
   0  11   1        8.61        8.87      8.51 o
   1  11   1        1.06        7.81      9.31 o
  -1 -11   2        2.48       -0.97      6.08 o
   0 -11   2        1.31       -0.27      5.61 o
   1 -11   2        2.08        2.92      5.88 o
  -3 -10   2        3.89        0.02      3.18 o
  -2 -10   2        3.59        2.46      3.15 o
  -1 -10   2        7.30        6.46      3.49 o
   0 -10   2       19.14       25.72      8.53 o
   1 -10   2       10.75        6.47     11.99 o
   2 -10   2        0.20        0.32      3.75 o
   3 -10   2        1.74       12.44      9.77 o
  -4  -9   2        0.92        0.49      4.39 o
  -3  -9   2        1.45        2.87      3.33 o
  -2  -9   2        3.50        1.68      2.69 o
  -1  -9   2        4.33        5.08      4.67 o
   0  -9   2       33.61       39.22      7.12 o
   1  -9   2       32.98       24.95      4.09 o
   2  -9   2        6.49        6.89      7.73 o
   3  -9   2        1.48        2.38      5.93 o
  -4  -8   2        5.06        5.21      8.04 o
  -3  -8   2       14.79       10.56      4.79 o
  -2  -8   2       77.28       97.84     11.50 o
  -1  -8   2       73.35       85.13     10.51 o
   0  -8   2        4.75        8.63      6.88 o
   1  -8   2       17.52       16.33      6.00 o
   2  -8   2       12.48       12.71      2.65 o
   3  -8   2        1.46        4.32      5.07 o
   4  -8   2        4.85       -4.67      4.81 o
  -5  -7   2        8.11        8.87      3.13 o
  -4  -7   2       14.64       16.91      6.92 o
  -3  -7   2        4.17        1.81      3.54 o
  -2  -7   2        4.64        0.90      5.67 o
  -1  -7   2       38.90       49.06      8.17 o
   0  -7   2       61.34       68.82      6.77 o
   1  -7   2       49.69       46.01      5.66 o
   2  -7   2       35.30       26.61      3.04 o
   3  -7   2       17.02       12.75      1.92 o
   4  -7   2        2.58       12.16      4.13 o
   5  -7   2        0.64       17.17     14.19 o
  -5  -6   2        4.03        5.13      2.68 o
  -4  -6   2        0.04        1.16      0.92 o
  -3  -6   2        8.65       14.51      3.97 o
  -2  -6   2       39.99       42.49      5.37 o
  -1  -6   2      201.87      216.60     15.88 o
   0  -6   2      254.62      256.37     13.67 o
   1  -6   2      200.09      198.71     17.73 o
   2  -6   2       32.62       49.62      5.91 o
   3  -6   2       14.90       19.57      2.58 o
   4  -6   2        1.64        0.29      1.05 o
   5  -6   2        0.80        2.80      3.49 o
  -6  -5   2        2.10        2.51      6.17 o
  -5  -5   2        0.27       -1.89      6.32 o
  -4  -5   2       22.30       18.61      4.00 o
  -3  -5   2       19.94       18.79      2.19 o
  -2  -5   2        2.61        7.69      3.15 o
  -1  -5   2       98.22      108.85     10.88 o
   0  -5   2      269.25      260.49     11.69 o
   1  -5   2      353.17      360.52     20.77 o
   2  -5   2       77.10       88.11      6.31 o
   3  -5   2      123.57      131.71      7.33 o
   4  -5   2        4.58        4.33      1.51 o
   5  -5   2        0.91        0.34      1.83 o
  -6  -4   2        0.20        2.88      4.03 o
  -5  -4   2        4.64        4.06      5.38 o
  -4  -4   2       18.91       31.04      6.38 o
  -3  -4   2      130.69      118.05      4.99 o
  -2  -4   2      524.93      507.48     26.88 o
  -1  -4   2      237.56      235.27     34.60 o
   0  -4   2      674.88      595.77     24.71 o
   1  -4   2     1006.43      925.67     49.69 o
   2  -4   2      163.50      173.19     29.22 o
   3  -4   2       87.17       93.98      4.65 o
   4  -4   2       45.28       52.53      2.86 o
   5  -4   2        6.37        4.31      2.29 o
  -6  -3   2        1.68        2.02      3.71 o
  -5  -3   2       21.42       16.91      7.84 o
  -4  -3   2        2.49        1.00      4.40 o
  -3  -3   2       18.84       22.34      9.09 o
  -2  -3   2      304.64      300.73     30.91 o
  -1  -3   2       85.04       99.43      5.09 o
   0  -3   2      240.76      189.43     17.00 o
   1  -3   2      139.34      127.90      4.71 o
   2  -3   2      231.47      204.62      7.35 o
   3  -3   2       15.50       17.27      1.61 o
   4  -3   2       42.88       51.36      3.79 o
   5  -3   2        9.14        9.24      2.15 o
   6  -3   2        1.76       -2.13      4.34 o
  -6  -2   2        5.37        2.17      5.20 o
  -5  -2   2       13.25       18.46      4.23 o
  -4  -2   2      102.22      111.22     12.28 o
  -3  -2   2       61.87       63.85      9.86 o
  -2  -2   2      554.71      489.68     41.90 o
  -1  -2   2       79.34       70.28      3.74 o
   0  -2   2     6163.44     6227.00    520.77 o
   1  -2   2     2637.33     2218.19    298.26 o
   2  -2   2      290.57      251.77     12.60 o
   3  -2   2      414.72      412.87     13.49 o
   4  -2   2       43.58       44.85      3.06 o
   5  -2   2       29.09       27.99      3.95 o
   6  -2   2        0.88        1.51      2.51 o
  -6  -1   2        1.74        1.11      2.94 o
  -5  -1   2       28.20       44.58      4.61 o
  -4  -1   2       32.52       35.70      3.62 o
  -3  -1   2       21.03       18.14      4.52 o
  -2  -1   2      215.60      225.32     13.51 o
  -1  -1   2     6396.99     7634.70   1004.78 o
   0  -1   2      293.71      255.04      9.76 o
   1  -1   2      457.91      436.73     20.00 o
   2  -1   2       66.63       58.66      3.86 o
   3  -1   2       24.93       29.95      3.53 o
   4  -1   2        6.52       10.82      2.47 o
   5  -1   2       15.53        5.32      6.37 o
   6  -1   2       20.12       12.99     10.11 o
  -6   0   2        1.07        1.02      2.59 o
  -5   0   2        7.23        7.22      2.94 o
  -4   0   2       36.45       51.15      3.94 o
  -3   0   2       31.88       34.20      2.59 o
  -2   0   2     1546.84     1613.16    122.66 o
  -1   0   2      318.25      304.11      9.18 o
   1   0   2     1758.59     1677.09     54.44 o
   2   0   2      898.78      817.89     23.71 o
   3   0   2      515.57      448.08     16.97 o
   4   0   2       11.54        0.49      3.33 o
   5   0   2        9.89       -0.34      3.95 o
   6   0   2        0.16        1.74      3.75 o
  -6   1   2        1.78        2.27      3.21 o
  -5   1   2       28.34       45.41      3.89 o
  -4   1   2       32.98       29.10      5.27 o
  -3   1   2       22.47       22.24      2.91 o
  -2   1   2      202.01      220.41      5.25 o
  -1   1   2     6250.57     6921.25    639.81 o
   0   1   2      295.90      258.00      6.54 o
   1   1   2      449.28      490.99     37.96 o
   2   1   2       43.34       42.56      3.72 o
   3   1   2       16.50       18.17      3.14 o
   4   1   2        9.07        0.50      3.31 o
   5   1   2       14.07        0.60      4.68 o
   6   1   2       20.33       12.78      8.90 o
  -6   2   2        4.76        0.67      6.55 o
  -5   2   2       10.27       16.44     16.22 o
  -4   2   2      113.53      127.84     15.57 o
  -3   2   2       26.19       26.87      7.55 o
  -2   2   2      616.27      553.33     58.02 o
  -1   2   2       71.34       79.96      5.11 o
   0   2   2     6257.79     5749.05    479.64 o
   1   2   2     2323.55     1977.01    172.56 o
   2   2   2      321.42      265.11     22.31 o
   3   2   2      427.96      423.80     28.60 o
   4   2   2       28.85        0.30     13.84 o
   5   2   2       26.52        1.23      9.83 o
   6   2   2        0.94       -0.34     12.63 o
  -6   3   2        1.62        5.26      9.51 o
  -5   3   2       21.69       18.98     17.50 o
  -4   3   2        2.86        6.46      6.84 o
  -3   3   2       17.11       32.11      4.30 o
  -2   3   2      317.59      354.37     18.20 o
  -1   3   2       88.63      101.60     13.22 o
   0   3   2      213.00      165.35     19.23 o
   1   3   2      116.95      121.65      9.22 o
   2   3   2      209.38      187.34     14.36 o
   3   3   2       15.54       23.77      9.95 o
   4   3   2       39.21       62.62     10.23 o
   5   3   2        8.23        0.99     13.08 o
   6   3   2        1.90      -11.72      7.82 o
  -6   4   2        0.19        4.25     11.19 o
  -5   4   2        4.58        7.35      9.59 o
  -4   4   2       17.12       20.71     10.40 o
  -3   4   2      152.34      144.44      9.16 o
  -2   4   2      522.79      487.00     36.24 o
  -1   4   2      219.06      251.76     24.20 o
   0   4   2      688.48      681.51     29.01 o
   1   4   2     1087.28     1068.57     51.85 o
   2   4   2      169.19      172.66      8.47 o
   3   4   2       64.26       81.29     12.46 o
   4   4   2       37.21       47.10     11.50 o
   5   4   2        7.84        0.55      7.75 o
   6   4   2        0.79       -3.17     14.89 o
  -6   5   2        2.06        1.92     12.31 o
  -5   5   2        0.21        1.65      8.91 o
  -4   5   2       21.10       13.04     14.31 o
  -3   5   2       18.45       17.71      4.52 o
  -2   5   2        3.30        4.73      5.88 o
  -1   5   2      101.38      105.36      7.51 o
   0   5   2      241.05      235.32     15.08 o
   1   5   2      367.25      395.23     20.90 o
   2   5   2       76.68       77.57      7.73 o
   3   5   2      119.47      172.53     20.78 o
   4   5   2        5.95       -0.23      8.68 o
   5   5   2        0.70       18.82      9.38 o
  -5   6   2        4.58        7.22     10.82 o
  -4   6   2        0.53        0.28      5.11 o
  -3   6   2        9.86        5.42      7.34 o
  -2   6   2       44.22       39.44      5.73 o
  -1   6   2      170.65      185.07     13.97 o
   0   6   2      286.97      303.15     19.79 o
   1   6   2      222.94      231.09     16.10 o
   2   6   2       19.21       31.56      6.59 o
   3   6   2       11.18        6.26      4.72 o
   4   6   2        3.21       -0.42      8.55 o
   5   6   2        0.58       -7.84     10.65 o
  -5   7   2        7.94       10.88     12.70 o
  -4   7   2       14.08       18.61      5.28 o
  -3   7   2        3.59        3.91      5.58 o
  -2   7   2        4.09       -0.33      4.94 o
  -1   7   2       41.99       49.93      7.29 o
   0   7   2       57.06       75.42      9.14 o
   1   7   2       50.07       44.75      7.11 o
   2   7   2       29.34       27.35      5.90 o
   3   7   2       19.03       15.33      8.79 o
   4   7   2        2.56        5.75     11.74 o
   5   7   2        0.52        6.04     13.31 o
  -4   8   2        4.83        1.99      5.93 o
  -3   8   2       12.94        6.14      7.18 o
  -2   8   2       64.72       60.14      9.25 o
  -1   8   2       73.04       81.85     10.74 o
   0   8   2        2.71        5.15      5.12 o
   1   8   2       11.03       12.45      5.42 o
   2   8   2       14.46       13.51      3.69 o
   3   8   2        0.52        0.23      2.61 o
   4   8   2        4.36       14.38     10.65 o
  -4   9   2        1.02        7.37      4.48 o
  -3   9   2        1.60        7.45      6.99 o
  -2   9   2        3.20       -0.06      5.34 o
  -1   9   2        4.39        6.51      6.96 o
   0   9   2       31.42       42.57      9.05 o
   1   9   2       34.05       27.19     14.00 o
   2   9   2        6.23        8.73      7.72 o
   3   9   2        1.50        2.07      3.98 o
  -3  10   2        4.51       11.07      5.30 o
  -2  10   2        3.94        6.22     11.24 o
  -1  10   2        5.69        9.64      6.92 o
   0  10   2       15.60       21.82     11.08 o
   1  10   2        9.57       12.18      6.04 o
   2  10   2        0.45       -5.63      7.07 o
   3  10   2        1.37       14.07     14.34 o
  -1  11   2        2.48       11.43      8.56 o
   0  11   2        1.44        4.88      6.95 o
   1  11   2        2.29       11.43      9.78 o
  -1 -11   3        4.30        1.72      3.77 o
   0 -11   3        5.82        0.29      3.39 o
   1 -11   3        0.29        0.66      3.84 o
  -3 -10   3        1.43       -1.86     17.64 o
  -2 -10   3        1.20        3.50      3.39 o
  -1 -10   3        5.13        5.10      5.20 o
   0 -10   3        8.43        2.88      5.13 o
   1 -10   3        2.62       -1.78      3.21 o
   2 -10   3        1.82        1.67      2.27 o
  -4  -9   3        0.36       -1.21      5.53 o
  -3  -9   3        0.79       -1.68      3.20 o
  -2  -9   3        2.06        2.67      3.52 o
  -1  -9   3        9.84        6.14      4.91 o
   0  -9   3       28.84       25.20      7.35 o
   1  -9   3        4.29        0.87      4.25 o
   2  -9   3        5.21        0.35      3.50 o
   3  -9   3        1.24       -7.66      9.07 o
  -4  -8   3        1.94        0.90      2.90 o
  -3  -8   3        3.91        5.57      3.77 o
  -2  -8   3       56.11       50.46      7.92 o
  -1  -8   3        4.91        8.91      8.26 o
   0  -8   3       34.86       44.32      8.92 o
   1  -8   3       41.70       43.85      4.82 o
   2  -8   3       28.82       31.56      4.65 o
   3  -8   3        0.69        0.94      1.95 o
   4  -8   3        1.01        5.27      5.95 o
  -5  -7   3        1.06        8.51      6.44 o
  -4  -7   3        1.11       -3.20      9.34 o
  -3  -7   3       19.39       15.07      5.36 o
  -2  -7   3       17.93       22.33      5.05 o
  -1  -7   3       19.04       25.84      5.11 o
   0  -7   3       45.15       57.09      8.24 o
   1  -7   3       10.74       14.19      4.88 o
   2  -7   3       61.34       61.29      6.84 o
   3  -7   3       18.90       17.16      3.00 o
   4  -7   3        2.42        9.25      4.06 o
   5  -7   3        2.27        1.24      6.93 o
  -5  -6   3        3.33        1.25      4.90 o
  -4  -6   3       12.87       18.59      5.75 o
  -3  -6   3       43.05       52.87      7.86 o
  -2  -6   3       39.16       49.30      7.57 o
  -1  -6   3      201.56      211.21     15.76 o
   0  -6   3      264.81      296.00     15.00 o
   1  -6   3       92.71      108.95      8.38 o
   2  -6   3       43.68       66.81     16.42 o
   3  -6   3       54.72       54.03     11.41 o
   4  -6   3       17.45       23.69      4.48 o
   5  -6   3        1.16       -1.53      2.70 o
  -6  -5   3        1.37       -0.19      3.80 o
  -5  -5   3        6.86        6.81      6.50 o
  -4  -5   3        3.04        3.76      4.79 o
  -3  -5   3        5.42        6.77      1.38 o
  -2  -5   3       80.76       85.28      8.75 o
  -1  -5   3      137.47      131.03      7.64 o
   0  -5   3      219.37      209.37     15.04 o
   1  -5   3      203.84      207.08     16.63 o
   2  -5   3      187.36      181.10      7.34 o
   3  -5   3      103.61      100.12     10.81 o
   4  -5   3       11.01       11.68      2.18 o
   5  -5   3        3.15        5.60      7.77 o
  -6  -4   3        9.31        0.84      3.57 o
  -5  -4   3        2.78        2.67      5.92 o
  -4  -4   3       66.36       65.85     10.05 o
  -3  -4   3      158.64      148.96     14.89 o
  -2  -4   3      353.42      340.48     22.84 o
  -1  -4   3     1419.77     1341.39     70.64 o
   0  -4   3      659.27      591.68     26.19 o
   1  -4   3     1251.42     1250.48     76.76 o
   2  -4   3     1165.88     1201.20     48.70 o
   3  -4   3       10.61       15.93      1.22 o
   4  -4   3       21.10       18.79      2.26 o
   5  -4   3        2.56        1.46      1.57 o
  -6  -3   3        4.36        4.57      4.11 o
  -5  -3   3        5.50        4.51      4.53 o
  -4  -3   3        0.39       -0.36      4.90 o
  -3  -3   3       65.35       66.81      8.91 o
  -2  -3   3     1246.44     1107.93     39.70 o
  -1  -3   3       46.07       42.14      3.27 o
   0  -3   3      267.87      242.57      7.63 o
   1  -3   3      463.02      483.00     13.45 o
   2  -3   3       16.07       31.69      6.31 o
   3  -3   3       25.96       31.99      1.71 o
   4  -3   3       21.36       21.83      2.66 o
   5  -3   3       11.52        6.95      1.92 o
  -6  -2   3       24.47       37.09      7.27 o
  -5  -2   3       20.50       29.87      5.49 o
  -4  -2   3       13.42       14.16      9.21 o
  -3  -2   3      529.63      485.36     34.78 o
  -2  -2   3      886.30      836.57     60.33 o
  -1  -2   3     1319.14     1379.48     77.03 o
   0  -2   3     4468.88     4478.60    337.37 o
   1  -2   3     1463.21     1313.93     61.65 o
   2  -2   3      926.65      797.63     19.64 o
   3  -2   3      112.82      117.88      3.95 o
   4  -2   3      108.53       97.31      6.46 o
   5  -2   3        3.55        2.53      1.80 o
   6  -2   3        0.98       -0.48      4.47 o
  -6  -1   3        1.77       -1.21      3.02 o
  -5  -1   3      153.79      190.37     10.95 o
  -4  -1   3       50.56       68.30      5.83 o
  -3  -1   3       29.19       27.04      9.32 o
  -2  -1   3      795.11      809.43     54.25 o
  -1  -1   3      374.06      557.06     28.75 o
   0  -1   3      405.98      327.03     10.05 o
   1  -1   3     1058.38      923.14     33.82 o
   2  -1   3      130.06      112.06      3.18 o
   3  -1   3       40.69       39.09      3.24 o
   4  -1   3        6.42       10.03      2.10 o
   5  -1   3       14.88       21.99     15.01 o
   6  -1   3        0.90       -3.38      4.35 o
  -6   0   3        2.54        1.76      3.71 o
  -5   0   3        2.78        0.90      3.14 o
  -4   0   3       34.32       36.72      4.30 o
  -3   0   3      558.50      569.69     23.38 o
  -2   0   3      465.36      431.77     36.30 o
  -1   0   3     9540.92    11392.82   1361.58 o
   0   0   3     4187.88     4725.29    281.83 o
   1   0   3      850.21      782.45     20.35 o
   2   0   3      945.49      790.24     24.26 o
   3   0   3        2.92        3.55      1.74 o
   4   0   3       68.58       68.51      5.68 o
   5   0   3        9.12        0.51      3.24 o
   6   0   3        2.47        0.76      2.76 o
  -6   1   3        1.79        1.22      2.00 o
  -5   1   3      154.64      161.51     12.90 o
  -4   1   3       49.22       57.54      3.43 o
  -3   1   3       31.89       31.15      2.03 o
  -2   1   3      854.27      845.45     29.93 o
  -1   1   3      442.30      414.92     12.14 o
   0   1   3      342.22      282.02      7.00 o
   1   1   3     1145.81      961.87     52.97 o
   2   1   3      121.36      110.94      6.03 o
   3   1   3       26.23       25.88      3.15 o
   4   1   3        7.35        0.36      3.26 o
   5   1   3       15.61       -0.33      4.91 o
   6   1   3        1.01       -0.42      6.36 o
  -6   2   3       25.15       11.95     15.56 o
  -5   2   3       22.06       37.32     10.95 o
  -4   2   3        9.37        9.21      7.25 o
  -3   2   3      489.11      480.66     27.30 o
  -2   2   3      910.66      880.49     46.65 o
  -1   2   3     1298.10     1194.37    151.59 o
   0   2   3     4284.34     4220.64    313.46 o
   1   2   3     1002.05      933.80     64.83 o
   2   2   3      877.78      878.26     56.56 o
   3   2   3       78.01       73.69      9.99 o
   4   2   3      115.46      121.97     12.20 o
   5   2   3        2.22       -0.53      5.72 o
   6   2   3        1.21       -0.97     11.72 o
  -6   3   3        4.28       -6.65     17.76 o
  -5   3   3        5.31        9.48      8.81 o
  -4   3   3        0.23        4.03      6.44 o
  -3   3   3       70.34       87.06      7.58 o
  -2   3   3     1242.63     1247.34     64.89 o
  -1   3   3       31.72       32.01      4.09 o
   0   3   3      246.15      222.57     31.25 o
   1   3   3      453.68      458.81     25.69 o
   2   3   3       27.84       56.68     10.32 o
   3   3   3       30.93       -0.19     13.80 o
   4   3   3       17.40       13.67      7.48 o
   5   3   3       12.43        0.30     12.04 o
   6   3   3        1.56        7.24      9.70 o
  -6   4   3        9.73       24.74     11.01 o
  -5   4   3        3.53        8.09      9.55 o
  -4   4   3       64.27       68.70      7.90 o
  -3   4   3      175.81      174.91     14.39 o
  -2   4   3      288.35      271.20     23.21 o
  -1   4   3     1358.53     1295.74     77.16 o
   0   4   3      601.13      584.32     27.94 o
   1   4   3     1227.49     1203.95     59.63 o
   2   4   3     1081.26     1192.58     57.28 o
   3   4   3        9.24        0.02      7.75 o
   4   4   3       29.43       -0.06      9.87 o
   5   4   3        3.16        2.77      8.20 o
   6   4   3        0.39       -3.29      9.80 o
  -6   5   3        1.37       -3.30     11.36 o
  -5   5   3        6.78       -3.42     11.11 o
  -4   5   3        3.20        1.53      4.00 o
  -3   5   3        4.31        4.88      5.29 o
  -2   5   3       75.62       87.81     14.55 o
  -1   5   3      116.81      111.87      8.18 o
   0   5   3      247.47      261.93     18.74 o
   1   5   3      168.09      178.88     25.20 o
   2   5   3      156.41      155.05      6.26 o
   3   5   3       98.57      119.61     16.83 o
   4   5   3        8.72        0.13     16.82 o
   5   5   3        2.91       26.04     17.81 o
  -5   6   3        3.39       18.17     18.00 o
  -4   6   3       15.94        7.95     11.20 o
  -3   6   3       37.65       17.06     21.57 o
  -2   6   3       36.22       50.65      9.98 o
  -1   6   3      232.34      220.10     16.19 o
   0   6   3      234.32      276.58     16.57 o
   1   6   3       86.06      101.23      8.48 o
   2   6   3       69.92       80.58      5.07 o
   3   6   3       52.68        0.00     23.07 o
   4   6   3       14.79       -0.46     11.47 o
   5   6   3        1.55       21.52      9.61 o
  -5   7   3        0.98        8.26     12.84 o
  -4   7   3        0.94       -2.84      4.22 o
  -3   7   3       19.23        2.15      5.48 o
  -2   7   3       19.27       11.90      9.80 o
  -1   7   3       17.93       24.54     10.22 o
   0   7   3       52.30       73.29     12.68 o
   1   7   3        6.64        8.73      6.03 o
   2   7   3       63.95       69.26     13.40 o
   3   7   3       17.05        0.71      3.14 o
   4   7   3        1.77       -4.14     19.03 o
   5   7   3        2.52       -5.53     17.62 o
  -4   8   3        1.51        3.90     12.03 o
  -3   8   3        3.23        2.56      8.29 o
  -2   8   3       57.72       64.98     11.14 o
  -1   8   3       10.81       13.16      9.39 o
   0   8   3       29.59       61.51     11.21 o
   1   8   3       48.50       62.24      8.29 o
   2   8   3       22.64       28.84     12.97 o
   3   8   3        1.62       -0.57      3.17 o
   4   8   3        1.46       12.91     12.57 o
  -4   9   3        0.34        6.16      7.09 o
  -3   9   3        0.68       -6.50     10.96 o
  -2   9   3        2.33       -0.06      4.98 o
  -1   9   3        8.76       13.70      7.79 o
   0   9   3       31.96       34.80     10.50 o
   1   9   3        5.79        5.84      4.79 o
   2   9   3        6.69        8.50      4.52 o
   3   9   3        1.64        1.23     11.19 o
  -3  10   3        1.57        7.80      6.08 o
  -2  10   3        1.42        0.14      7.52 o
  -1  10   3        6.37        4.27      6.30 o
   0  10   3       10.90       15.33      6.80 o
   1  10   3        4.27        4.56      5.48 o
   2  10   3        1.15       -1.61      5.13 o
  -1  11   3        4.29        9.44      8.36 o
   0  11   3        5.80        5.44      7.69 o
   1  11   3        0.24       -3.29     10.58 o
  -1 -11   4        2.60        1.66      4.06 o
   0 -11   4        0.62        3.91      4.89 o
  -3 -10   4        1.41        5.20      3.20 o
  -2 -10   4        1.01       -3.94      6.82 o
  -1 -10   4       16.39       11.18      7.69 o
   0 -10   4        8.41        5.63      3.46 o
   1 -10   4        0.15        0.28      2.67 o
   2 -10   4        3.01       -3.09      6.98 o
  -4  -9   4        0.79       -0.34      4.01 o
  -3  -9   4        2.78        5.75      3.41 o
  -2  -9   4        1.35        2.68      3.44 o
  -1  -9   4       24.62       21.17      7.93 o
   0  -9   4       25.98       32.51      6.59 o
   1  -9   4        4.76        2.21      4.22 o
   2  -9   4        1.38        0.33      3.79 o
   3  -9   4        6.86        2.38     10.98 o
  -4  -8   4        0.09        4.94      6.63 o
  -3  -8   4        5.99        3.36      3.07 o
  -2  -8   4       12.24       12.64      6.37 o
  -1  -8   4       24.93       34.16      6.26 o
   0  -8   4      168.93      180.26     13.52 o
   1  -8   4      163.47      170.22     11.65 o
   2  -8   4       16.89        7.62      3.91 o
   3  -8   4        4.23       -6.26      7.89 o
   4  -8   4       18.46       32.99      9.43 o
  -5  -7   4        2.07        2.91      3.93 o
  -4  -7   4        2.86        3.34      3.40 o
  -3  -7   4        9.30        8.80      4.65 o
  -2  -7   4        4.98        3.46      3.93 o
  -1  -7   4       12.94       19.89      4.79 o
   0  -7   4       88.31      103.58     12.39 o
   1  -7   4       56.93       63.23      4.68 o
   2  -7   4       18.85       22.87      3.32 o
   3  -7   4       22.50       33.70     10.46 o
   4  -7   4        0.12        0.43      5.53 o
  -5  -6   4        2.42        9.42      6.59 o
  -4  -6   4        6.95        9.82      6.17 o
  -3  -6   4       10.53       11.53      2.15 o
  -2  -6   4      122.65      128.26     12.26 o
  -1  -6   4      605.74      611.37     38.31 o
   0  -6   4      298.72      313.41     16.47 o
   1  -6   4      139.16      157.67      8.28 o
   2  -6   4      461.49      490.33     23.14 o
   3  -6   4       64.74       73.80      8.85 o
   4  -6   4        2.27        4.88      3.70 o
   5  -6   4        1.86       -2.42      4.68 o
  -6  -5   4        4.05        0.15      6.19 o
  -5  -5   4        1.25        1.01      5.51 o
  -4  -5   4       14.88       11.16      6.28 o
  -3  -5   4        9.27       10.56      0.72 o
  -2  -5   4       60.24       67.19      3.24 o
  -1  -5   4       19.81       22.53      4.15 o
   0  -5   4       63.02       63.86      6.38 o
   1  -5   4      184.70      183.44      9.25 o
   2  -5   4        0.69        0.61      0.81 o
   3  -5   4       11.78       17.30      4.63 o
   4  -5   4       24.60       23.69      4.80 o
   5  -5   4        2.17        7.30      3.34 o
  -6  -4   4        1.58       -2.52      4.19 o
  -5  -4   4        2.89       -0.63      9.21 o
  -4  -4   4        9.05        0.59      5.66 o
  -2  -4   4      482.29      451.25     17.44 o
  -1  -4   4      365.01      328.05     11.31 o
   0  -4   4     1117.74     1075.45     44.50 o
   1  -4   4     1317.30     1329.37     93.85 o
   2  -4   4      356.70      341.25     22.68 o
   3  -4   4      219.72      214.48     12.79 o
   4  -4   4       42.71       41.56      7.61 o
   5  -4   4        8.13        8.55      3.32 o
  -6  -3   4        0.29        1.09      3.95 o
  -5  -3   4        0.25        2.55      4.83 o
  -4  -3   4       86.37       95.67     14.29 o
  -3  -3   4       81.28       67.96      9.82 o
  -2  -3   4      331.84      332.21      9.77 o
  -1  -3   4      386.61      347.71     14.55 o
   0  -3   4      296.43      252.81     11.37 o
   1  -3   4      559.30      481.56     21.46 o
   2  -3   4       90.65       94.81      6.82 o
   3  -3   4       44.30       45.53      3.61 o
   4  -3   4       14.32       13.91      1.48 o
   5  -3   4        0.73        1.09      2.12 o
   6  -3   4        0.73        9.17      8.34 o
  -6  -2   4        4.84        1.34      3.45 o
  -5  -2   4       21.35       33.86      6.46 o
  -4  -2   4      146.30      140.32     15.90 o
  -3  -2   4     1109.29     1109.89    121.30 o
  -2  -2   4     1245.26     1241.89    101.54 o
  -1  -2   4     2160.67     1989.69    120.73 o
   0  -2   4     2178.59     2061.97    109.87 o
   1  -2   4     1993.72     2124.09    130.57 o
   2  -2   4       82.16       66.16      2.28 o
   3  -2   4      287.50      280.19      8.17 o
   4  -2   4       11.29       10.41      1.72 o
   5  -2   4       19.14       18.49      4.21 o
   6  -2   4        0.85        6.78      7.67 o
  -6  -1   4       23.12       19.45      8.73 o
  -5  -1   4        3.55       11.90      3.23 o
  -4  -1   4      138.84      129.65     15.41 o
  -3  -1   4        9.06        9.72      4.99 o
  -2  -1   4      578.21      546.62     38.00 o
  -1  -1   4     1038.83     1171.56     85.10 o
   0  -1   4      575.82      490.27     14.11 o
   1  -1   4      101.62       97.64      4.19 o
   2  -1   4       45.94       37.91      4.49 o
   3  -1   4       76.89       78.27      3.78 o
   4  -1   4       16.47       18.34      6.54 o
   5  -1   4        3.59        3.07      2.03 o
   6  -1   4        4.10        0.05      2.93 o
  -6   0   4        0.01       -2.08      2.58 o
  -5   0   4      184.77      219.54     13.28 o
  -4   0   4      329.40      347.37     24.22 o
  -3   0   4       11.73       15.17      5.54 o
  -2   0   4     1972.48     2003.26    201.76 o
  -1   0   4     4645.20     5671.06    519.72 o
   0   0   4       56.92       64.52      2.92 o
   1   0   4     5156.23     5419.37    332.18 o
   2   0   4      213.87      189.63      6.61 o
   3   0   4      224.32      214.51      8.98 o
   4   0   4        0.34        1.52      2.48 o
   5   0   4       47.07       37.95     23.14 o
   6   0   4        3.65        0.20      3.81 o
  -6   1   4       23.27       19.94      2.64 o
  -5   1   4        3.61        7.27      2.01 o
  -4   1   4      135.23      133.28      7.38 o
  -3   1   4        6.38        9.30      3.47 o
  -2   1   4      579.46      618.37     51.44 o
  -1   1   4     1082.50     1145.01     41.42 o
   0   1   4      504.31      439.54     16.30 o
   1   1   4      130.44      124.22      4.37 o
   2   1   4       32.64       35.58      3.27 o
   3   1   4       82.91       97.70      7.59 o
   4   1   4       19.97       -0.58      4.88 o
   5   1   4        3.68       -0.65      5.11 o
   6   1   4        4.02       -1.77      5.96 o
  -6   2   4        4.43       10.36      8.32 o
  -5   2   4       25.31       27.26      8.00 o
  -4   2   4      150.78      152.02     18.83 o
  -3   2   4     1092.66     1134.30     74.79 o
  -2   2   4     1237.21     1216.13     67.15 o
  -1   2   4     2242.35     2077.13    100.10 o
   0   2   4     1864.71     1781.71     65.41 o
   1   2   4     2168.51     2222.56    136.10 o
   2   2   4       90.26       78.47      5.46 o
   3   2   4      275.18      312.99     23.05 o
   4   2   4        7.27       10.75      6.30 o
   5   2   4       22.33       23.18      8.58 o
   6   2   4        0.77        0.82      7.56 o
  -6   3   4        0.31       10.03      6.85 o
  -5   3   4        0.18       -2.11      8.09 o
  -4   3   4       90.31      105.06     27.12 o
  -3   3   4       78.04       72.35      7.25 o
  -2   3   4      308.29      310.39     16.79 o
  -1   3   4      415.40      388.35     16.34 o
   0   3   4      216.96      230.20     18.21 o
   1   3   4      474.64      406.59     12.19 o
   2   3   4      111.08      114.02     10.43 o
   3   3   4       41.09       -0.02     14.04 o
   4   3   4       19.08       28.93      7.73 o
   5   3   4        0.90        7.37      7.03 o
   6   3   4        0.78      -11.09     13.39 o
  -6   4   4        1.48        3.99     10.88 o
  -5   4   4        1.93        0.57      8.26 o
  -4   4   4       11.21        7.55      7.14 o
  -3   4   4       45.57       51.39      7.80 o
  -2   4   4      503.70      455.45     33.97 o
  -1   4   4      299.36      259.38     13.83 o
   0   4   4     1138.72     1161.66     62.42 o
   1   4   4     1347.32     1320.21     65.04 o
   2   4   4      303.32      308.51     26.91 o
   3   4   4      249.25      288.03     24.48 o
   4   4   4       40.20       63.00     11.37 o
   5   4   4        6.67        9.42      8.62 o
  -6   5   4        4.09      -16.60     20.64 o
  -5   5   4        1.18       -0.17      9.65 o
  -4   5   4       13.90        4.88      6.93 o
  -3   5   4       11.57        6.20      7.11 o
  -2   5   4       57.59       65.65     12.13 o
  -1   5   4       32.40       39.91      4.61 o
   0   5   4       63.24       65.55      7.54 o
   1   5   4      174.03      160.62      7.80 o
   2   5   4        2.13        1.88      0.99 o
   3   5   4       15.74        0.06     15.00 o
   4   5   4       25.80        0.15     10.27 o
   5   5   4        1.84       10.33      9.67 o
  -5   6   4        2.09       11.72     12.65 o
  -4   6   4        4.90        5.76      7.20 o
  -3   6   4        7.66        2.93      4.87 o
  -2   6   4      126.49      118.04     12.94 o
  -1   6   4      562.43      574.26     39.82 o
   0   6   4      297.93      333.02     18.58 o
   1   6   4      127.88      154.05     12.69 o
   2   6   4      490.63      523.48     22.01 o
   3   6   4       67.04       72.66     16.22 o
   4   6   4        2.45        0.21      8.72 o
   5   6   4        1.80        3.99     17.21 o
  -5   7   4        2.18        3.20      4.94 o
  -4   7   4        3.04        0.67      4.71 o
  -3   7   4       10.39        6.20      7.49 o
  -2   7   4        6.22        0.44      7.30 o
  -1   7   4       14.97       18.37      5.79 o
   0   7   4       73.16       84.21     13.96 o
   1   7   4       68.71       80.76      7.22 o
   2   7   4       20.45       27.96     18.32 o
   3   7   4       18.01        0.27     21.76 o
   4   7   4        0.34       -0.70      9.19 o
  -4   8   4        0.17        1.12      7.46 o
  -3   8   4        6.38        5.23      7.11 o
  -2   8   4       18.56        8.52      7.73 o
  -1   8   4       22.72       24.80      7.14 o
   0   8   4      180.97      211.51     16.54 o
   1   8   4      166.03      185.88     18.54 o
   2   8   4       23.63       23.91      4.75 o
   3   8   4        5.86        4.29      9.40 o
   4   8   4       18.96       28.12     17.14 o
  -4   9   4        0.72        9.84      6.00 o
  -3   9   4        2.75        4.07      5.90 o
  -2   9   4        1.05       -0.12      6.52 o
  -1   9   4       27.02       33.02      8.05 o
   0   9   4       28.34       42.15      8.52 o
   1   9   4        3.47        7.20      5.12 o
   2   9   4        0.86        2.62      9.84 o
   3   9   4        7.15       23.66     14.20 o
  -3  10   4        1.36        1.84      6.26 o
  -2  10   4        0.97        6.72      7.04 o
  -1  10   4       16.64       22.78      7.46 o
   0  10   4       11.36       15.75      9.65 o
   1  10   4        0.62        9.13      5.09 o
   2  10   4        3.53       -0.23     11.80 o
  -1  11   4        2.79        7.80      8.30 o
   0  11   4        0.50        3.58      7.03 o
   0 -11   5        1.25        5.10      4.85 o
  -3 -10   5        0.03       -0.08      5.44 o
  -2 -10   5        5.00        3.09      2.86 o
  -1 -10   5        0.85        1.87      3.39 o
   0 -10   5        2.13        5.12      4.17 o
   1 -10   5        0.29       -3.57      5.57 o
   2 -10   5        2.58        1.32      9.05 o
  -4  -9   5        0.29       -3.78      7.75 o
  -3  -9   5        0.02        2.96      3.02 o
  -2  -9   5        0.10        0.71      2.82 o
  -1  -9   5        4.63        7.54      3.90 o
   0  -9   5        5.69        6.38      3.38 o
   1  -9   5        0.72        1.06      2.44 o
   2  -9   5        6.93      -11.48      7.65 o
   3  -9   5        5.04        4.08      8.39 o
  -4  -8   5        2.40        3.44      4.31 o
  -3  -8   5        7.13        0.74      2.44 o
  -2  -8   5       18.54       19.82      4.38 o
  -1  -8   5       26.63       27.05      4.64 o
   0  -8   5       25.98       27.42      4.30 o
   1  -8   5       33.95       29.80      3.90 o
   2  -8   5        4.62        2.19      1.49 o
   3  -8   5       13.45       16.99      9.95 o
   4  -8   5        1.43        8.32      5.28 o
  -5  -7   5        0.25        2.98      4.56 o
  -4  -7   5        3.00        1.31      6.46 o
  -3  -7   5        2.91       -1.23      3.15 o
  -2  -7   5        9.29       16.71      3.63 o
  -1  -7   5       10.71       11.03      3.79 o
   0  -7   5       90.77       96.41      7.43 o
   1  -7   5      160.93      176.12      8.51 o
   2  -7   5        1.34        0.89      1.12 o
   3  -7   5        0.07        2.46      5.34 o
   4  -7   5        5.94       13.89      6.69 o
  -5  -6   5        2.21        5.85      6.44 o
  -4  -6   5       10.61       16.37      6.93 o
  -3  -6   5       25.50       20.25      7.44 o
  -2  -6   5      143.97      156.25      6.61 o
  -1  -6   5      298.48      283.44     14.10 o
   0  -6   5      175.63      177.89     10.23 o
   1  -6   5      424.29      466.99     22.69 o
   2  -6   5      287.47      300.32     23.49 o
   3  -6   5       23.39       32.96      5.97 o
   4  -6   5        1.18        3.75      6.82 o
   5  -6   5        3.39        3.52      4.08 o
  -6  -5   5        0.51       -1.01      7.14 o
  -5  -5   5        2.18        0.17      6.27 o
  -4  -5   5        2.54       13.01      6.53 o
  -3  -5   5       11.78        3.91      6.30 o
  -2  -5   5       69.70       70.36      5.35 o
  -1  -5   5      294.48      293.31     11.07 o
   0  -5   5       67.85       64.78      4.05 o
   1  -5   5       18.57       17.59      4.74 o
   2  -5   5      409.12      430.73     27.71 o
   3  -5   5      133.79      145.13     11.27 o
   4  -5   5       11.25        7.41      3.99 o
   5  -5   5        1.32        4.20      3.54 o
  -6  -4   5        0.39        0.02      4.94 o
  -5  -4   5        6.43       -0.21     12.02 o
  -4  -4   5       20.17        0.40      6.45 o
  -3  -4   5       27.81       25.66      7.50 o
  -2  -4   5      228.69      183.05     13.29 o
  -1  -4   5      590.75      535.11     28.03 o
   0  -4   5      906.23      889.40     44.35 o
   1  -4   5      236.16      230.01     14.49 o
   2  -4   5       16.78       22.35      4.59 o
   3  -4   5      291.15      316.03     17.66 o
   4  -4   5       26.28       21.89      5.01 o
   5  -4   5        1.73       -1.68      5.75 o
  -6  -3   5        6.04        0.91      4.59 o
  -5  -3   5       12.99        0.04      8.09 o
  -4  -3   5       17.53        1.16      7.52 o
  -3  -3   5      143.61      132.17     15.12 o
  -2  -3   5      256.05      243.76      8.75 o
  -1  -3   5      425.72      387.41     37.16 o
   0  -3   5     1707.20     1885.26    122.05 o
   1  -3   5      850.68     1044.02     98.16 o
   2  -3   5      260.94      253.64     13.40 o
   3  -3   5       67.36       72.65      8.33 o
   4  -3   5       10.53       10.27      1.15 o
   5  -3   5        3.01        2.73      1.54 o
   6  -3   5        0.06        1.47      4.93 o
  -6  -2   5        8.25        7.79      4.97 o
  -5  -2   5        7.55       11.99      4.50 o
  -4  -2   5       97.31       91.28     14.82 o
  -3  -2   5      203.20      189.31     21.30 o
  -2  -2   5      204.68      170.57     21.65 o
  -1  -2   5      744.13      774.56    131.11 o
   0  -2   5     1895.98     1805.02    115.46 o
   1  -2   5     1123.15     1155.43     52.60 o
   2  -2   5      947.33      959.61     42.05 o
   3  -2   5       20.18       18.43      1.31 o
   4  -2   5       18.84       16.88      2.58 o
   5  -2   5       12.81        8.80      2.41 o
   6  -2   5        1.68       -5.20      8.01 o
  -6  -1   5        0.17       -1.66      2.95 o
  -5  -1   5       61.58       75.36     12.45 o
  -4  -1   5        5.11        4.82      5.85 o
  -3  -1   5      136.56      137.92     14.68 o
  -2  -1   5      247.32      254.71     18.93 o
  -1  -1   5      265.33      244.14     14.33 o
   0  -1   5     2005.03     2146.40    108.71 o
   1  -1   5      528.18      515.11     16.46 o
   2  -1   5      461.37      429.87     12.41 o
   3  -1   5       68.74       81.57      5.06 o
   4  -1   5       24.61       27.89      3.08 o
   5  -1   5        6.44        1.50      3.01 o
   6  -1   5        2.77        3.00      4.11 o
  -6   0   5       40.02       51.73      9.08 o
  -5   0   5        1.00        3.87      3.84 o
  -4   0   5       74.26       89.79     13.72 o
  -3   0   5      547.82      546.35     42.40 o
  -2   0   5     1613.13     1617.02    103.24 o
  -1   0   5      233.51      249.81     10.48 o
   0   0   5     9582.25    11338.68   1162.47 o
   1   0   5       16.47       21.78      1.91 o
   2   0   5      993.79      977.84     36.85 o
   3   0   5      122.18      118.21      5.55 o
   4   0   5       30.84       22.09      7.79 o
   5   0   5       11.91       -0.22      4.26 o
   6   0   5        7.65       -0.70      3.23 o
  -6   1   5        0.19        1.62      2.96 o
  -5   1   5       60.23       51.49      5.04 o
  -4   1   5        5.49        2.72      4.09 o
  -3   1   5      144.93      145.83     15.00 o
  -2   1   5      208.91      224.59     12.38 o
  -1   1   5      177.37      162.21      5.57 o
   0   1   5     2025.54     2295.44    110.61 o
   1   1   5      572.47      538.60     17.79 o
   2   1   5      473.25      387.47     22.14 o
   3   1   5       84.85      108.50     10.78 o
   4   1   5       24.76       18.02      9.91 o
   5   1   5        7.08        4.21      4.59 o
   6   1   5        2.60       -0.80      5.37 o
  -6   2   5        8.55       13.77     12.28 o
  -5   2   5        7.59       13.74     10.80 o
  -4   2   5      118.58      119.02     13.96 o
  -3   2   5      284.54      282.60     16.07 o
  -2   2   5      180.28      139.29      6.04 o
  -1   2   5      872.96      901.98     75.75 o
   0   2   5     2215.28     2166.26    104.49 o
   1   2   5      993.69      913.31     86.71 o
   2   2   5      979.48      933.15     53.99 o
   3   2   5       11.37       12.11      9.17 o
   4   2   5       15.74       18.70      6.49 o
   5   2   5       12.08       13.12      6.84 o
   6   2   5        1.89       -0.91      6.57 o
  -6   3   5        5.97       -3.68     10.94 o
  -5   3   5       13.60       15.97      9.25 o
  -4   3   5       16.34       14.86      4.91 o
  -3   3   5      135.89      129.01     10.52 o
  -2   3   5      278.81      286.66     15.49 o
  -1   3   5      359.75      310.82     15.40 o
   0   3   5     1846.01     1951.92    113.41 o
   1   3   5      966.98     1009.22     51.37 o
   2   3   5      245.85      247.91     19.34 o
   3   3   5       64.58       71.11     10.62 o
   4   3   5       12.76       20.64      6.76 o
   5   3   5        2.46        6.29      6.63 o
   6   3   5        0.03       -6.84     12.31 o
  -6   4   5        0.47        3.51      7.31 o
  -5   4   5        6.84       15.10     16.98 o
  -4   4   5       21.19        7.94      9.48 o
  -3   4   5       17.82       17.98      5.41 o
  -2   4   5      261.94      189.89     17.57 o
  -1   4   5      527.79      468.02     24.02 o
   0   4   5      866.98      914.34     48.00 o
   1   4   5      177.74      171.18      7.66 o
   2   4   5       12.53        0.00      6.30 o
   3   4   5      252.77      302.32     30.41 o
   4   4   5       24.09       28.55     15.89 o
   5   4   5        1.85        1.63     13.18 o
  -6   5   5        0.48       -5.79     12.29 o
  -5   5   5        2.07        4.63     16.54 o
  -4   5   5        2.99        0.97      5.18 o
  -3   5   5       10.32        9.68      5.04 o
  -2   5   5       75.66       82.13      8.14 o
  -1   5   5      296.42      293.77     18.40 o
   0   5   5       71.43       71.80      7.11 o
   1   5   5       23.40       26.28      3.81 o
   2   5   5      423.50      459.99     41.86 o
   3   5   5      147.38      168.25     21.30 o
   4   5   5        8.50       -0.04      8.53 o
   5   5   5        1.11       -1.65      9.25 o
  -5   6   5        2.60       -1.41      5.53 o
  -4   6   5        8.28        5.25      6.58 o
  -3   6   5       27.66        8.88     10.03 o
  -2   6   5      124.92      124.75     14.40 o
  -1   6   5      351.14      329.53     19.37 o
   0   6   5      182.97      202.58     12.38 o
   1   6   5      419.76      484.84     23.74 o
   2   6   5      269.36      321.33     36.00 o
   3   6   5       22.57        0.13     11.14 o
   4   6   5        1.47        7.50      9.21 o
   5   6   5        3.25       13.60     10.79 o
  -5   7   5        0.21        9.95      9.91 o
  -4   7   5        3.21        0.17      6.49 o
  -3   7   5        3.18        2.37      5.11 o
  -2   7   5       11.88       12.96      5.71 o
  -1   7   5        8.83        9.99      4.66 o
   0   7   5       89.79       98.95     12.79 o
   1   7   5      166.73      202.49     16.43 o
   2   7   5        0.78        0.29      2.00 o
   3   7   5        0.38        0.19      8.64 o
   4   7   5        5.27       -0.38     11.85 o
  -4   8   5        2.03        0.63      5.55 o
  -3   8   5        6.94        4.74      6.56 o
  -2   8   5       14.80        8.26      7.48 o
  -1   8   5       33.44       30.70     12.05 o
   0   8   5       25.56       36.88      9.23 o
   1   8   5       46.67       53.28      8.72 o
   2   8   5        8.67        2.61      5.84 o
   3   8   5       15.04       12.19     13.39 o
   4   8   5        1.70        9.84     12.84 o
  -4   9   5        0.34       -4.58      6.13 o
  -3   9   5        0.02        4.09      6.53 o
  -2   9   5        0.15        4.33      6.69 o
  -1   9   5        3.64        3.12      7.88 o
   0   9   5        4.58       10.67      6.28 o
   1   9   5        0.27        6.19      5.45 o
   2   9   5        5.62        0.40      3.18 o
   3   9   5        4.86       18.17     13.67 o
  -3  10   5        0.00        0.92      6.45 o
  -2  10   5        4.12        0.90      7.46 o
  -1  10   5        0.31       -2.70     10.16 o
   0  10   5        1.05        7.46      8.31 o
   1  10   5        0.54        7.65      5.04 o
   2  10   5        2.98       13.37     20.43 o
   0  11   5        1.12       19.10     10.24 o
  -2 -10   6        1.31       -0.21      3.00 o
  -1 -10   6        0.95        1.84      3.02 o
   0 -10   6        3.11        1.60      3.13 o
   1 -10   6        2.56       16.37      8.77 o
   2 -10   6        0.10        1.49     11.30 o
  -4  -9   6        0.29        1.35      4.84 o
  -3  -9   6        3.65        3.91      2.22 o
  -2  -9   6        2.30        6.10      2.94 o
  -1  -9   6        3.99        4.72      3.31 o
   0  -9   6        4.42        2.74      2.93 o
   1  -9   6       10.28       13.04      9.92 o
   2  -9   6        7.39       10.91      7.86 o
   3  -9   6        4.08        1.32     11.89 o
  -4  -8   6        2.54       -3.17      4.56 o
  -3  -8   6        4.68        1.08      2.96 o
  -2  -8   6        3.87       -0.11      4.49 o
  -1  -8   6       28.70       39.15      4.72 o
   0  -8   6        1.92        3.87      2.92 o
   1  -8   6        9.88        6.72      7.21 o
   2  -8   6       16.04       17.27      7.37 o
   3  -8   6        8.29        1.80      7.20 o
  -5  -7   6        0.35        3.59      8.41 o
  -4  -7   6        4.82        4.06      4.63 o
  -3  -7   6        2.72        3.51      5.88 o
  -2  -7   6        4.94        7.31      2.85 o
  -1  -7   6       10.90       12.92      4.02 o
   0  -7   6       74.95       71.31      6.54 o
   1  -7   6       25.92       23.57      6.89 o
   2  -7   6        1.99        2.34      5.43 o
   3  -7   6        0.93        3.48      4.87 o
   4  -7   6        6.78       14.96      7.80 o
  -5  -6   6        1.02        7.43      7.79 o
  -4  -6   6        2.68      -10.16     11.15 o
  -3  -6   6        5.36       -3.53     12.04 o
  -2  -6   6       21.43       14.47      2.86 o
  -1  -6   6        4.25        3.45      3.03 o
   0  -6   6       66.42       81.18      8.40 o
   1  -6   6       46.51       56.01      7.77 o
   2  -6   6        6.65        6.08      5.22 o
   3  -6   6        1.88        0.21      4.76 o
   4  -6   6       10.82       13.57      5.57 o
   5  -6   6        0.92        2.67      6.01 o
  -6  -5   6        1.85        0.11      8.72 o
  -5  -5   6        0.03       -0.02      7.16 o
  -4  -5   6        4.22       13.03      7.25 o
  -3  -5   6       89.83       86.57     14.56 o
  -2  -5   6       83.17      100.90      7.62 o
  -1  -5   6      111.45      119.70      9.61 o
   0  -5   6      140.89      142.44     12.69 o
   1  -5   6       76.25       77.79      8.51 o
   2  -5   6       14.21       18.72      5.59 o
   3  -5   6        2.01        2.62      3.82 o
   4  -5   6        8.75       13.63      4.86 o
   5  -5   6        1.55       -1.96      3.80 o
  -6  -4   6        0.05       -0.15      6.22 o
  -5  -4   6        4.13        0.08     12.91 o
  -4  -4   6       61.19       74.68     13.05 o
  -3  -4   6       70.90       62.99     12.91 o
  -2  -4   6      127.13      119.24      7.76 o
  -1  -4   6      785.61      769.67     36.71 o
   0  -4   6      767.98      705.15     49.75 o
   1  -4   6      248.49      272.65     18.73 o
   2  -4   6      341.91      364.17     26.35 o
   3  -4   6       37.56       56.25      9.46 o
   4  -4   6        5.71        3.26      4.05 o
   5  -4   6        1.02       -1.89      4.36 o
  -6  -3   6        1.64        0.97      4.93 o
  -5  -3   6        0.70       -1.08      7.69 o
  -4  -3   6       69.29       76.71     14.89 o
  -3  -3   6       21.32       25.13      8.31 o
  -2  -3   6       71.35       63.34      9.84 o
  -1  -3   6      894.45      885.71     51.26 o
   0  -3   6      547.69      547.77     25.35 o
   1  -3   6      215.33      227.59     30.30 o
   2  -3   6       90.64       91.41      7.06 o
   3  -3   6      143.17      152.77     13.15 o
   4  -3   6       60.08       70.27     13.30 o
   5  -3   6        0.82        6.42      5.58 o
  -6  -2   6        3.99        5.61      3.89 o
  -5  -2   6       12.68       14.07      9.61 o
  -4  -2   6      115.04      127.87     25.97 o
  -3  -2   6       92.14       89.72     13.13 o
  -2  -2   6      275.29      268.56     27.09 o
  -1  -2   6     2212.93     2175.23    150.35 o
   0  -2   6     2277.23     2403.85    146.15 o
   1  -2   6     1185.76     1178.49     54.63 o
   2  -2   6      235.42      244.48     11.95 o
   3  -2   6       58.44       61.54      2.98 o
   4  -2   6       28.48       29.43      2.40 o
   5  -2   6        2.28        0.56      1.50 o
  -6  -1   6       10.80        6.96      4.09 o
  -5  -1   6       13.89       13.29      5.59 o
  -4  -1   6       49.55       52.13     11.95 o
  -3  -1   6        0.84        2.34      5.56 o
  -2  -1   6       72.92       88.58      9.51 o
  -1  -1   6     1129.48     1115.27     59.08 o
   0  -1   6      186.36      169.28      6.32 o
   1  -1   6     2029.37     2225.48     98.27 o
   2  -1   6      348.13      373.55     14.29 o
   3  -1   6      105.91      121.42      5.63 o
   4  -1   6       47.57       53.14      4.93 o
   5  -1   6       13.55        1.36      2.82 o
   6  -1   6        0.21        5.81      7.50 o
  -6   0   6        0.05       -2.38      3.70 o
  -5   0   6       16.54       21.86      4.28 o
  -4   0   6       60.04       59.84     11.28 o
  -3   0   6      396.16      391.54     46.32 o
  -2   0   6      960.08     1014.41     62.49 o
  -1   0   6     1253.54     1290.70     68.09 o
   0   0   6      110.54       92.43      4.60 o
   1   0   6      728.00      734.02     22.82 o
   2   0   6      152.21      153.95      6.32 o
   3   0   6       44.30       50.04      3.15 o
   4   0   6        7.10        5.88      2.89 o
   5   0   6       22.39       22.62      9.00 o
   6   0   6        3.65        2.04      2.75 o
  -6   1   6       10.57       26.00     18.83 o
  -5   1   6       13.37       10.83      6.26 o
  -4   1   6       53.91       60.10      3.66 o
  -3   1   6        4.11        5.85      3.66 o
  -2   1   6       50.95       70.32      5.88 o
  -1   1   6     1150.54     1203.17     52.09 o
   1   1   6     1995.42     2110.04    110.04 o
   2   1   6      372.23      377.85     27.98 o
   3   1   6       88.77       91.33     10.58 o
   4   1   6       41.24       55.49      6.39 o
   5   1   6       13.85       -1.23      4.73 o
   6   1   6        0.15        0.53      5.51 o
  -6   2   6        4.46       16.74      7.41 o
  -5   2   6       14.14       17.30      7.21 o
  -4   2   6       96.30      100.28     13.79 o
  -3   2   6       92.69       95.90      7.03 o
  -2   2   6      343.43      397.84     16.70 o
  -1   2   6     2124.79     2145.42    114.29 o
   0   2   6     1758.68     1912.21    100.26 o
   1   2   6     1137.70     1097.35     58.87 o
   2   2   6      170.99      184.11     12.07 o
   3   2   6       55.96       68.72     13.79 o
   4   2   6       25.36       36.79      7.63 o
   5   2   6        1.56        2.32      5.34 o
  -6   3   6        1.64        8.89      7.30 o
  -5   3   6        0.88       -0.17      5.58 o
  -4   3   6       63.62       62.85     11.57 o
  -3   3   6       18.16       22.66      6.38 o
  -2   3   6       46.21       62.78     18.76 o
  -1   3   6      931.08      916.86     52.11 o
   0   3   6      520.75      527.12     18.24 o
   1   3   6      253.30      248.33     14.09 o
   2   3   6      104.77      121.79     11.93 o
   3   3   6      138.89      138.85     16.04 o
   4   3   6       60.78       89.18     12.77 o
   5   3   6        1.22        6.97      7.46 o
  -6   4   6        0.08       11.79      8.13 o
  -5   4   6        4.48        4.31      9.48 o
  -4   4   6       71.57       36.51     40.77 o
  -3   4   6       79.13       76.41      9.15 o
  -2   4   6      118.89       96.59      9.25 o
  -1   4   6      790.50      754.95     45.39 o
   0   4   6      792.96      751.73     35.08 o
   1   4   6      215.62      238.10     15.08 o
   2   4   6      307.50      360.45     32.81 o
   3   4   6       44.61       61.57     11.61 o
   4   4   6        9.16       14.41      7.44 o
   5   4   6        0.65        3.68      7.12 o
  -6   5   6        1.88      -20.69     13.79 o
  -5   5   6        0.02        2.92      5.24 o
  -4   5   6        4.87        2.00      5.60 o
  -3   5   6       94.62       93.42     14.42 o
  -2   5   6       84.30       93.07      9.59 o
  -1   5   6      138.36      137.91     12.20 o
   0   5   6      156.75      167.30     12.68 o
   1   5   6       73.01       77.61      6.33 o
   2   5   6       23.81       -0.13      8.33 o
   3   5   6        1.59        0.17      6.76 o
   4   5   6       10.21        0.00      9.36 o
   5   5   6        1.91      -18.44     14.38 o
  -5   6   6        0.98        4.97      8.51 o
  -4   6   6        4.13       -0.95      5.18 o
  -3   6   6        1.84        7.20      7.58 o
  -2   6   6       36.90       30.63      5.95 o
  -1   6   6       13.05        7.87      3.81 o
   0   6   6       52.12       53.79      9.80 o
   1   6   6       48.40       60.15      6.97 o
   2   6   6        4.55        0.27      7.84 o
   3   6   6        1.88       -0.06     12.53 o
   4   6   6        9.91       20.30     11.11 o
   5   6   6        1.12       -1.58      9.95 o
  -5   7   6        0.40        5.42      7.55 o
  -4   7   6        4.66        1.04      7.65 o
  -3   7   6        1.89       -0.69      4.96 o
  -2   7   6        5.20        8.16      6.76 o
  -1   7   6       15.16       20.58      5.52 o
   0   7   6       93.74      103.48      9.10 o
   1   7   6       16.53       11.79      5.48 o
   2   7   6        1.18        5.07      8.70 o
   3   7   6        1.23       -2.58      9.50 o
   4   7   6        8.31       35.32     22.29 o
  -4   8   6        2.54       10.48     12.34 o
  -3   8   6        3.16        1.78      5.17 o
  -2   8   6        5.85        5.71      5.01 o
  -1   8   6       20.03       26.31      9.61 o
   0   8   6        0.16        1.76      4.22 o
   1   8   6        4.43        6.35      3.71 o
   2   8   6       13.08        0.87     11.89 o
   3   8   6        8.05        5.03     10.92 o
  -4   9   6        0.29        3.93      6.17 o
  -3   9   6        3.68        0.08      6.03 o
  -2   9   6        2.02       -0.42      6.37 o
  -1   9   6        2.67       -0.65      5.88 o
   0   9   6        2.83        2.55      6.83 o
   1   9   6        8.32       20.99      5.43 o
   2   9   6        8.14       12.57     22.58 o
   3   9   6        3.22        4.29     13.18 o
  -2  10   6        1.78        1.75      5.77 o
  -1  10   6        0.60       -8.45      5.63 o
   0  10   6        2.74       16.83     15.88 o
   1  10   6        2.33       -3.47      7.15 o
   2  10   6        0.03       -6.78     13.81 o
  -2 -10   7        4.33        8.94      4.53 o
  -1 -10   7        1.91        3.95      4.49 o
   0 -10   7        2.64        4.67      5.64 o
   1 -10   7        8.46       18.68      8.41 o
  -3  -9   7        1.49        0.78      8.85 o
  -2  -9   7        0.72       -1.73      3.37 o
  -1  -9   7       15.00        8.24      6.83 o
   0  -9   7        8.37       11.01      5.80 o
   1  -9   7        6.56        8.69      8.40 o
   2  -9   7        3.40       27.24     14.32 o
  -4  -8   7        1.18        0.36      8.85 o
  -3  -8   7        0.44        0.53      2.69 o
  -2  -8   7        3.34        5.04      3.39 o
  -1  -8   7       34.07       28.01      8.22 o
   0  -8   7        8.07        9.63      5.14 o
   1  -8   7       29.19       28.83     10.16 o
   2  -8   7       14.61       26.13      9.11 o
   3  -8   7        7.40       20.99      8.50 o
  -5  -7   7        0.95       -1.10      5.17 o
  -4  -7   7        0.68        0.91      5.05 o
  -3  -7   7       10.44        6.89      6.92 o
  -2  -7   7       20.38       20.17      5.42 o
  -1  -7   7       17.91       15.67      4.35 o
   0  -7   7       14.72       16.36      8.04 o
   1  -7   7        0.02       -2.50      4.58 o
   2  -7   7       20.62       30.07      8.21 o
   3  -7   7        5.98       10.21      6.08 o
   4  -7   7        0.37        9.35      6.08 o
  -5  -6   7        3.82       16.41      9.19 o
  -4  -6   7        3.48       23.95     13.37 o
  -3  -6   7       35.02       43.93      5.07 o
  -2  -6   7       79.92       90.73      8.92 o
  -1  -6   7      328.55      322.80     17.55 o
   0  -6   7       95.09       94.84     10.58 o
   1  -6   7       87.83       85.30     12.54 o
   2  -6   7        1.89       -2.13      8.63 o
   3  -6   7       18.66       17.58      6.20 o
   4  -6   7        2.67       -4.70      7.34 o
  -6  -5   7        2.48        3.72      8.13 o
  -5  -5   7        0.68        1.37      8.30 o
  -4  -5   7        6.95        5.79      7.96 o
  -3  -5   7       64.01       66.29     13.75 o
  -2  -5   7       44.47       35.04      4.56 o
  -1  -5   7        3.96        4.28      2.94 o
   0  -5   7      188.75      178.70     11.99 o
   1  -5   7      136.41      136.84     13.21 o
   2  -5   7       30.27       22.97      7.08 o
   3  -5   7       18.88       23.33      8.79 o
   4  -5   7        1.83        6.30      5.22 o
   5  -5   7        2.85        1.01      4.39 o
  -6  -4   7        4.49        7.73     22.05 o
  -5  -4   7        1.27       -1.56      9.08 o
  -4  -4   7       27.58        0.40     10.06 o
  -3  -4   7      209.42      216.93     25.99 o
  -2  -4   7      258.63      289.16     36.22 o
  -1  -4   7      118.61      255.44     14.71 o
   0  -4   7      448.77      414.35     36.25 o
   1  -4   7      584.45      597.73     39.31 o
   2  -4   7      196.22      205.08     13.83 o
   3  -4   7       13.50       11.00      5.89 o
   4  -4   7       10.77       12.28      5.67 o
   5  -4   7        0.04        4.99      5.27 o
  -6  -3   7        3.89        7.13      5.62 o
  -5  -3   7       24.87        1.44     11.37 o
  -4  -3   7        2.26       -0.70     11.77 o
  -3  -3   7       11.33       15.06     12.66 o
  -2  -3   7      670.07      714.04     62.63 o
  -1  -3   7      111.99       84.62     15.65 o
   0  -3   7       94.63       83.05     14.79 o
   1  -3   7      299.25      285.30     14.62 o
   2  -3   7      308.85      306.03     16.68 o
   3  -3   7       69.78       71.93     11.13 o
   4  -3   7        4.96        1.85      3.92 o
   5  -3   7        6.43        5.74      4.38 o
  -6  -2   7        2.06        1.33      7.84 o
  -5  -2   7       17.12       -0.82     16.40 o
  -4  -2   7      103.82      135.73     18.63 o
  -3  -2   7      134.98      158.47     19.00 o
  -2  -2   7      775.50      761.98     67.64 o
  -1  -2   7      877.72      830.40     43.91 o
   0  -2   7     1383.38     1411.40     85.65 o
   1  -2   7      338.19      347.64     11.54 o
   2  -2   7       65.94       76.13      7.16 o
   3  -2   7       70.46       73.83      2.91 o
   4  -2   7        0.80        0.33      1.07 o
   5  -2   7        5.71        4.32      3.94 o
  -6  -1   7        2.19        7.55      5.03 o
  -5  -1   7       64.05       72.42     18.02 o
  -4  -1   7        4.86        8.22      7.37 o
  -3  -1   7       43.48       50.36      9.67 o
  -2  -1   7      306.54      290.48     25.75 o
  -1  -1   7       58.52       50.91      4.90 o
   0  -1   7     2049.85     2180.43    131.13 o
   1  -1   7      122.77      120.14     14.24 o
   2  -1   7      227.83      240.54      9.38 o
   3  -1   7      200.69      238.56     13.41 o
   4  -1   7        5.85        8.96      3.55 o
   5  -1   7        3.31        1.57      1.86 o
  -6   0   7        0.02        1.21      2.53 o
  -5   0   7       25.59       13.28     15.14 o
  -4   0   7       73.90       83.92     15.17 o
  -3   0   7      104.91      109.25     14.73 o
  -2   0   7      216.58      193.05     12.03 o
  -1   0   7      345.20      354.61     25.01 o
   0   0   7     1114.33     1121.50     50.10 o
   1   0   7      889.08      866.51     31.77 o
   2   0   7      387.92      415.67     15.61 o
   3   0   7       89.30       83.81      4.68 o
   4   0   7        0.21        1.06      2.07 o
   5   0   7        5.10       -0.59      2.82 o
  -6   1   7        2.24        0.96      6.64 o
  -5   1   7       62.15       86.86     15.65 o
  -4   1   7        6.25        5.28      7.25 o
  -3   1   7       28.57       28.57     10.54 o
  -2   1   7      269.51      268.94     11.93 o
  -1   1   7       15.67       43.83      7.80 o
   0   1   7     2201.37     2382.29    131.83 o
   1   1   7      125.28      115.42      7.74 o
   2   1   7      230.74      218.58     16.70 o
   3   1   7      209.00      213.05     27.82 o
   4   1   7        8.99       15.34      6.14 o
   5   1   7        2.77       -1.20      4.65 o
  -6   2   7        1.95        9.10      6.75 o
  -5   2   7       15.99       12.85     11.31 o
  -4   2   7       97.47      101.34     10.55 o
  -3   2   7      110.66      117.22     10.88 o
  -2   2   7      755.60      780.65     40.95 o
  -1   2   7      773.24      756.75     32.87 o
   0   2   7     1474.04     1599.71     76.98 o
   1   2   7      406.69      372.57     24.48 o
   2   2   7       86.36      103.30     19.73 o
   3   2   7       74.41       76.14      9.32 o
   4   2   7        2.10        1.04      4.77 o
   5   2   7        6.68        8.81      6.21 o
  -6   3   7        3.99        9.26     10.05 o
  -5   3   7       24.12       20.47      9.36 o
  -4   3   7        1.18       -0.16      3.65 o
  -3   3   7        7.72        8.96      3.77 o
  -2   3   7      680.42      657.64     33.58 o
  -1   3   7       67.30       53.41      3.08 o
   0   3   7       38.42       43.36      9.26 o
   1   3   7      255.23      225.40     13.96 o
   2   3   7      327.66      335.49     31.93 o
   3   3   7       95.43      119.26     21.02 o
   4   3   7        8.34        9.40      6.34 o
   5   3   7        6.13        9.17      7.37 o
  -6   4   7        4.20       36.48     19.38 o
  -5   4   7        1.92       12.20      7.32 o
  -4   4   7       28.48       27.75      6.93 o
  -3   4   7      202.41      198.97     20.22 o
  -2   4   7      222.26      216.98     16.64 o
  -1   4   7      179.35      230.88     68.25 o
   0   4   7      514.46      487.16     25.89 o
   1   4   7      554.56      562.76     29.27 o
   2   4   7      240.28      251.76     24.14 o
   3   4   7       22.60        0.02      7.33 o
   4   4   7        7.63       13.92      8.45 o
   5   4   7        0.00        1.88      7.90 o
  -6   5   7        2.42       -4.56      7.97 o
  -5   5   7        0.83        5.27      6.58 o
  -4   5   7        8.03        3.27      7.32 o
  -3   5   7       56.37       64.63      9.56 o
  -2   5   7       45.97       38.61      6.52 o
  -1   5   7        0.93        1.66      3.39 o
   0   5   7      157.71      144.73     12.42 o
   1   5   7      167.10      175.08      5.37 o
   2   5   7       43.21       53.13     10.74 o
   3   5   7       16.71        0.42      9.13 o
   4   5   7        2.85        8.53     14.62 o
   5   5   7        3.44        7.96      9.04 o
  -5   6   7        3.67        3.69      7.06 o
  -4   6   7        2.24        0.18      5.75 o
  -3   6   7       45.61       38.00      8.65 o
  -2   6   7       85.27       84.86     11.70 o
  -1   6   7      286.86      275.33     24.92 o
   0   6   7      109.38      105.17      7.79 o
   1   6   7      119.55      111.50      4.17 o
   2   6   7        4.31        5.03      7.71 o
   3   6   7       15.48       -0.21     10.48 o
   4   6   7        3.28       20.95     10.22 o
  -5   7   7        0.95       -0.42      6.13 o
  -4   7   7        0.48        5.79      9.07 o
  -3   7   7       12.55        7.82     10.95 o
  -2   7   7       17.82       16.12      6.41 o
  -1   7   7       11.17       12.20      4.87 o
   0   7   7        7.89        7.63      6.22 o
   1   7   7        1.34       -1.10      2.48 o
   2   7   7       13.74       16.52     12.93 o
   3   7   7        8.45        7.39     19.18 o
   4   7   7        0.14      -13.56     10.39 o
  -4   8   7        1.24        1.25      6.77 o
  -3   8   7        0.96       -2.32      5.23 o
  -2   8   7        1.78        2.49      5.39 o
  -1   8   7       39.66       38.73     10.57 o
   0   8   7       11.42        4.73      4.43 o
   1   8   7       21.70       29.13      4.82 o
   2   8   7       16.14       11.92     26.45 o
   3   8   7        6.08       15.89     14.77 o
  -3   9   7        1.70        3.14      6.11 o
  -2   9   7        1.22        0.94      7.73 o
  -1   9   7       17.64       13.07      6.30 o
   0   9   7        6.08       10.67      5.40 o
   1   9   7        8.20       18.01      4.60 o
   2   9   7        2.29        8.15     17.28 o
  -2  10   7        3.88        9.29      7.37 o
  -1  10   7        2.15        5.47      6.09 o
   0  10   7        1.88        4.17      5.94 o
   1  10   7        7.43       18.12     17.47 o
  -2 -10   8        5.32        6.63      5.76 o
  -1 -10   8        0.63        0.23      3.69 o
   0 -10   8        3.04       12.40      7.48 o
   1 -10   8        2.30       11.49      8.25 o
  -3  -9   8        2.42        5.18      5.75 o
  -2  -9   8        8.22        7.45      3.60 o
  -1  -9   8       10.58        5.48      5.50 o
   0  -9   8        3.98       -2.61      7.39 o
   1  -9   8        4.70       33.50      9.35 o
   2  -9   8        0.12       -6.81     12.32 o
  -4  -8   8       19.77       30.28      8.81 o
  -3  -8   8        2.85        3.35      2.23 o
  -2  -8   8        5.31        4.76      4.93 o
  -1  -8   8        9.25        4.58      7.67 o
   0  -8   8       59.94       70.20     12.78 o
   1  -8   8        9.51        7.15      6.54 o
   2  -8   8       14.94       17.44     11.46 o
   3  -8   8        0.03        5.74      6.32 o
  -5  -7   8        1.93       18.52      7.88 o
  -4  -7   8        7.26       11.11      6.74 o
  -3  -7   8       29.86       44.02      9.95 o
  -2  -7   8       46.24       61.05      6.07 o
  -1  -7   8       56.06       58.17     30.90 o
   0  -7   8      124.11      141.23     16.01 o
   1  -7   8       73.85       88.46     13.59 o
   2  -7   8       28.82       51.45     10.37 o
   3  -7   8        4.31       18.27     11.02 o
   4  -7   8        2.61        6.38      6.22 o
  -5  -6   8        0.43       -9.55      9.08 o
  -4  -6   8        6.01       10.29     15.46 o
  -3  -6   8       86.80       85.15      8.51 o
  -2  -6   8      146.71      151.48      9.41 o
  -1  -6   8      107.98      129.83     15.84 o
   0  -6   8      109.02      117.76      9.82 o
   1  -6   8      108.68      121.64     12.90 o
   2  -6   8       27.53       24.36      7.68 o
   3  -6   8        9.15       17.79      6.46 o
   4  -6   8        0.67       -2.15      6.70 o
  -6  -5   8        1.59        5.62     10.62 o
  -5  -5   8        1.35        0.40      9.02 o
  -4  -5   8       27.42       21.89     11.37 o
  -3  -5   8       49.87       40.26     11.65 o
  -2  -5   8       85.43       91.92     17.68 o
  -1  -5   8      205.76      201.12     21.15 o
   0  -5   8       93.44       96.05      9.73 o
   1  -5   8       49.41       61.94      9.95 o
   2  -5   8       92.14       96.59     12.06 o
   3  -5   8       16.24       18.63      6.09 o
   4  -5   8        0.74        4.75      5.00 o
  -6  -4   8        0.94       30.29     16.81 o
  -5  -4   8       13.81        0.11      9.89 o
  -4  -4   8       69.12       65.57     25.55 o
  -3  -4   8       47.56       56.90     21.08 o
  -2  -4   8      180.87      174.54     12.10 o
  -1  -4   8      766.32      778.34     42.61 o
   0  -4   8      198.49      203.87     12.45 o
   1  -4   8      141.84      146.61     14.57 o
   2  -4   8       93.41       95.59     10.59 o
   3  -4   8        4.24        8.82      4.83 o
   4  -4   8        1.10        2.65      5.41 o
   5  -4   8        2.95        7.69      7.94 o
  -6  -3   8        0.63        1.75     10.33 o
  -5  -3   8        6.08       -0.04     10.71 o
  -4  -3   8       12.65       12.97      9.25 o
  -3  -3   8      110.84      131.39     19.34 o
  -2  -3   8       34.84       37.25      7.91 o
  -1  -3   8      111.55      146.88     36.68 o
   0  -3   8      332.81      341.08     32.67 o
   1  -3   8      195.55      189.75     22.47 o
   2  -3   8      154.03      162.48     19.32 o
   3  -3   8        4.85        0.18      3.76 o
   4  -3   8        4.92       10.20      4.52 o
   5  -3   8        0.25       -1.68      3.69 o
  -6  -2   8        3.02       -4.20      4.35 o
  -5  -2   8        9.34       13.73     10.29 o
  -4  -2   8       12.65       10.88      9.85 o
  -3  -2   8       39.15       39.43     12.28 o
  -2  -2   8      359.24      338.40     47.08 o
  -1  -2   8      675.27      651.81     32.84 o
   0  -2   8     1427.99     1415.08     68.56 o
   1  -2   8      249.20      268.29     10.58 o
   2  -2   8      422.31      425.60     14.32 o
   3  -2   8      147.86      138.86      8.60 o
   4  -2   8       62.24       56.31      4.84 o
   5  -2   8        1.89        0.44      3.34 o
  -6  -1   8        5.22        2.22      4.60 o
  -5  -1   8       99.61      134.99     39.64 o
  -4  -1   8       18.52       18.91      9.26 o
  -3  -1   8      170.50      164.04     20.40 o
  -2  -1   8       52.95       49.26     13.82 o
  -1  -1   8      943.98      995.76     59.55 o
   0  -1   8      698.92      852.39     37.31 o
   1  -1   8      594.99      679.92     26.06 o
   2  -1   8      223.80      216.28      9.76 o
   3  -1   8       28.61       30.21      2.85 o
   4  -1   8       63.93       69.40      7.62 o
   5  -1   8        4.23        2.81      2.06 o
  -6   0   8        2.20        2.69      4.50 o
  -5   0   8        0.78        1.34      5.41 o
  -4   0   8       35.48       38.14     11.97 o
  -3   0   8       92.90       84.82     14.08 o
  -2   0   8       50.23       37.92      5.57 o
  -1   0   8      638.40      672.91     29.30 o
   0   0   8     1110.82     1194.64     58.44 o
   1   0   8     1039.04     1078.19     46.86 o
   2   0   8      329.49      352.75     12.41 o
   3   0   8        5.43        1.32      1.91 o
   4   0   8      105.72      109.49     10.12 o
   5   0   8       13.45        3.84      4.25 o
  -6   1   8        5.27       12.35      8.10 o
  -5   1   8      102.03      127.74     11.19 o
  -4   1   8       14.27        8.18      8.47 o
  -3   1   8      166.90      149.10     12.80 o
  -2   1   8       88.79       96.35      5.32 o
  -1   1   8      961.26     1113.35     50.41 o
   0   1   8      798.86      933.89     46.41 o
   1   1   8      692.21      707.72     33.70 o
   2   1   8      209.05      206.63     15.60 o
   3   1   8       35.83       37.09      5.54 o
   4   1   8       73.47       89.61     22.76 o
   5   1   8        4.87        0.30      4.92 o
  -6   2   8        2.96       22.03     10.97 o
  -5   2   8        7.41        5.85      6.76 o
  -4   2   8       19.06       15.31      4.87 o
  -3   2   8       37.70       39.98      2.28 o
  -2   2   8      324.20      304.17     16.08 o
  -1   2   8      633.61      610.38     27.93 o
   0   2   8     1592.89     1652.81     82.32 o
   1   2   8      265.85      271.28     15.60 o
   2   2   8      417.45      445.57     63.30 o
   3   2   8      147.50      150.38     28.20 o
   4   2   8       68.70       74.17     12.58 o
   5   2   8        1.39       -0.91      5.68 o
  -6   3   8        0.57       -1.35      7.16 o
  -5   3   8        5.76        8.51      6.97 o
  -4   3   8        9.83        6.33      4.72 o
  -3   3   8      119.17      123.73     12.82 o
  -2   3   8       16.73       12.33      1.81 o
  -1   3   8      151.44      158.17     11.51 o
   0   3   8      418.50      475.02     32.46 o
   1   3   8      237.03      215.87      9.17 o
   2   3   8      176.41      199.71     19.83 o
   3   3   8       13.31       13.10      9.97 o
   4   3   8        2.60        1.54      7.12 o
   5   3   8        0.55        2.15      6.55 o
  -6   4   8        1.06       -9.75      8.24 o
  -5   4   8       13.63       10.80      8.37 o
  -4   4   8       63.48       53.66      9.16 o
  -3   4   8       39.94       40.17      7.00 o
  -2   4   8      193.83      179.82     11.01 o
  -1   4   8      826.78      774.83     39.96 o
   0   4   8      156.61      139.00      6.47 o
   1   4   8      165.35      136.36     17.81 o
   2   4   8      111.14      121.35     27.15 o
   3   4   8        4.54        7.82     13.20 o
   4   4   8        1.83        4.12      7.50 o
   5   4   8        3.25       -5.62      8.07 o
  -6   5   8        1.53        8.62     13.75 o
  -5   5   8        1.43        3.50      6.29 o
  -4   5   8       25.34       20.01     10.46 o
  -3   5   8       40.38       23.18      9.41 o
  -2   5   8       70.83       60.42     12.58 o
  -1   5   8      181.71      159.40     19.36 o
   0   5   8       91.29       86.15     10.95 o
   1   5   8       38.61       37.49      4.43 o
   2   5   8       92.12      125.28     30.52 o
   3   5   8       12.07       16.75     10.16 o
   4   5   8        0.82        5.20      8.93 o
  -5   6   8        0.35        0.68      6.71 o
  -4   6   8        7.88        4.20      8.28 o
  -3   6   8       86.36       91.79     17.57 o
  -2   6   8      154.30      139.60     21.58 o
  -1   6   8      138.99      125.09     24.06 o
   0   6   8      108.90       90.11     27.32 o
   1   6   8      113.85      122.86      8.71 o
   2   6   8       18.82       21.00     12.13 o
   3   6   8        9.45       13.25     11.51 o
   4   6   8        0.29        1.67      8.96 o
  -5   7   8        1.79        8.61     11.75 o
  -4   7   8        8.01        8.43      9.04 o
  -3   7   8       31.84       26.70      9.20 o
  -2   7   8       44.17       38.80     12.34 o
  -1   7   8       48.87       49.30      7.38 o
   0   7   8      128.55      120.22     10.99 o
   1   7   8       68.61       73.14      3.91 o
   2   7   8       30.68       37.64     17.35 o
   3   7   8        3.03        4.77     12.00 o
   4   7   8        1.95        6.40     11.91 o
  -4   8   8       19.51       17.92     10.04 o
  -3   8   8        3.34        0.06      7.31 o
  -2   8   8        6.55        1.22      5.56 o
  -1   8   8       12.32        8.10      4.83 o
   0   8   8       59.09       52.26     12.12 o
   1   8   8       13.75        4.85      6.02 o
   2   8   8       12.75       22.80     15.46 o
   3   8   8        0.09        3.10     21.27 o
  -3   9   8        2.06       -5.26      7.84 o
  -2   9   8        9.37        8.46      6.48 o
  -1   9   8       10.94       12.00     12.42 o
   0   9   8        5.31        1.89      4.04 o
   1   9   8        4.15       36.25     32.45 o
   2   9   8        0.02       35.29     22.75 o
  -2  10   8        5.21        1.13      9.78 o
  -1  10   8        0.85       -1.51      5.28 o
   0  10   8        3.42       11.73      6.12 o
   1  10   8        3.12       12.27     16.83 o
  -1 -10   9        0.02       -2.99      4.07 o
   0 -10   9        1.49       11.52     11.19 o
  -3  -9   9        8.60        6.46      7.90 o
  -2  -9   9        9.44        7.77      7.37 o
  -1  -9   9        9.77        6.71      5.10 o
   0  -9   9       13.12       18.28      9.94 o
   1  -9   9        9.04       20.09      8.71 o
   2  -9   9        6.26        9.99      8.76 o
  -4  -8   9        2.59       -9.06      6.80 o
  -3  -8   9        4.30        5.78      3.88 o
  -2  -8   9       18.05       16.48     14.31 o
  -1  -8   9       33.20       21.72     17.91 o
   0  -8   9        3.00        0.06      5.08 o
   1  -8   9       15.81       23.00      7.66 o
   2  -8   9        3.32       -2.20      7.15 o
   3  -8   9        1.18       -9.25      9.02 o
  -5  -7   9        2.24        7.92      7.05 o
  -4  -7   9       10.91        6.76      7.48 o
  -3  -7   9        7.14        8.60      4.42 o
  -2  -7   9        3.78        0.27      3.30 o
  -1  -7   9       52.69       61.15      7.85 o
   0  -7   9       52.98       74.29     11.54 o
   1  -7   9       21.92       23.26      7.48 o
   2  -7   9       19.23       39.19     22.28 o
   3  -7   9        5.36        9.74      6.56 o
  -5  -6   9        0.33       -2.68      9.91 o
  -4  -6   9       17.70       22.99     19.42 o
  -3  -6   9       58.63       70.02     15.94 o
  -2  -6   9        2.66        3.71      4.49 o
  -1  -6   9       48.87       38.15      8.06 o
   0  -6   9       61.19       75.56      8.62 o
   1  -6   9      106.14      106.98     13.95 o
   2  -6   9       28.18       27.25      9.02 o
   3  -6   9        4.15       -2.23     12.20 o
   4  -6   9        0.85       -0.84      5.62 o
  -5  -5   9        0.50        3.70     16.24 o
  -4  -5   9        9.21        2.58      9.82 o
  -3  -5   9       66.18       83.49     17.32 o
  -2  -5   9      288.01      357.02     28.63 o
  -1  -5   9       52.86       55.62      8.95 o
   0  -5   9      107.22      107.83      9.71 o
   1  -5   9      141.74      148.33     21.73 o
   2  -5   9       46.21       64.24      9.92 o
   3  -5   9       35.21       43.88      8.57 o
   4  -5   9        9.95       14.84      7.02 o
  -6  -4   9        0.21        4.37     10.96 o
  -5  -4   9        1.09        0.30      9.89 o
  -4  -4   9        0.77       -0.15     15.08 o
  -3  -4   9        2.11        1.23     15.06 o
  -2  -4   9      124.57      130.67      8.07 o
  -1  -4   9      391.58      416.44     26.68 o
   0  -4   9      212.37      215.19     13.80 o
   1  -4   9       60.56       65.76      7.93 o
   2  -4   9       53.51       57.74      8.59 o
   3  -4   9        5.81        7.42      5.25 o
   4  -4   9        7.56        7.08      5.10 o
   5  -4   9        0.27        5.04      4.75 o
  -6  -3   9        1.49       -1.67     27.52 o
  -5  -3   9        1.29       -1.12     16.71 o
  -4  -3   9       37.40       35.05     15.11 o
  -3  -3   9       40.62       58.19     12.52 o
  -2  -3   9      214.51      211.13     36.88 o
  -1  -3   9      442.84      456.03     27.55 o
   0  -3   9      346.83      334.53     24.15 o
   1  -3   9      418.55      393.31     25.73 o
   2  -3   9      121.04      113.75      9.68 o
   3  -3   9      167.09      196.16     16.30 o
   4  -3   9       19.43       28.09      9.14 o
   5  -3   9        3.64        4.03      4.70 o
  -6  -2   9        1.34        9.53     11.45 o
  -5  -2   9        9.95        9.08     11.66 o
  -4  -2   9       11.44       14.05     16.46 o
  -3  -2   9      114.88      129.08     34.55 o
  -2  -2   9       71.87       65.81     13.67 o
  -1  -2   9      184.66      195.14     19.67 o
   0  -2   9      502.62      498.76     24.36 o
   1  -2   9      247.46      273.64     12.83 o
   2  -2   9      172.81      181.98      7.94 o
   3  -2   9      101.01      100.03      6.77 o
   4  -2   9        3.31        5.39      2.49 o
   5  -2   9        4.58       14.41      6.14 o
  -6  -1   9        1.61        5.16      3.88 o
  -5  -1   9        3.53        8.64     10.31 o
  -4  -1   9       36.54       43.25     13.93 o
  -3  -1   9        0.27        8.47      7.77 o
  -2  -1   9      424.41      424.86     27.06 o
  -1  -1   9      530.91      535.25     43.71 o
   0  -1   9      402.05      412.00     23.94 o
   1  -1   9      748.45      807.77     31.48 o
   2  -1   9      179.70      171.19      6.90 o
   3  -1   9      104.95      120.19      8.04 o
   4  -1   9        8.84       11.42      2.41 o
   5  -1   9       10.60       10.74      8.35 o
  -6   0   9       13.09       17.66      8.36 o
  -5   0   9        0.03        0.00      8.47 o
  -4   0   9        1.58       -0.42      7.54 o
  -3   0   9       24.74       23.89      6.20 o
  -2   0   9      438.82      423.81     38.79 o
  -1   0   9      610.45      592.21     29.71 o
   0   0   9      259.30      303.93     13.64 o
   1   0   9     1836.99     2021.88    113.42 o
   2   0   9      120.07      125.19      8.95 o
   3   0   9       98.46      121.11     10.22 o
   4   0   9       14.53       10.58      3.54 o
   5   0   9        8.60        2.62      4.90 o
  -6   1   9        1.48        4.79     19.76 o
  -5   1   9        4.10        4.28      1.94 o
  -4   1   9       37.82       38.60     22.92 o
  -3   1   9        3.90        5.34      2.43 o
  -2   1   9      426.03      447.09     23.02 o
  -1   1   9      558.34      597.97     27.33 o
   0   1   9      380.04      405.17     22.03 o
   1   1   9      683.02      678.05     30.41 o
   2   1   9      132.90      134.24     25.27 o
   3   1   9      107.85       99.60     13.20 o
   4   1   9        7.71        4.00      6.48 o
   5   1   9        9.04        0.06      5.34 o
  -6   2   9        1.24        0.72      7.50 o
  -5   2   9       11.61       12.01      8.60 o
  -4   2   9        7.39        3.78      4.62 o
  -3   2   9      110.10      116.13      7.69 o
  -2   2   9       85.01       72.79      6.34 o
  -1   2   9      162.61      154.30      8.51 o
   0   2   9      404.00      410.27     20.69 o
   1   2   9      301.24      307.70     14.55 o
   2   2   9      200.05      220.55     37.29 o
   3   2   9      112.89      139.33     21.89 o
   4   2   9        2.21        4.59      4.66 o
   5   2   9        5.28        0.02      6.74 o
  -6   3   9        1.45      -16.52     11.01 o
  -5   3   9        1.02        1.87      6.43 o
  -4   3   9       43.31       47.53      8.50 o
  -3   3   9       33.29       30.16      7.63 o
  -2   3   9      207.36      172.39     11.43 o
  -1   3   9      487.67      478.33     22.65 o
   0   3   9      325.58      311.62     15.21 o
   1   3   9      420.60      409.18     22.10 o
   2   3   9      117.59       96.77     19.59 o
   3   3   9      149.74      160.78     20.79 o
   4   3   9       16.29       22.73      9.23 o
   5   3   9        4.15        5.28      7.48 o
  -6   4   9        0.16        1.67     10.68 o
  -5   4   9        0.76        2.85      5.24 o
  -4   4   9        0.58       -2.69      4.70 o
  -3   4   9        6.84        9.23      7.70 o
  -2   4   9      106.87      120.96      9.40 o
  -1   4   9      330.68      314.39     16.85 o
   0   4   9      202.19      179.37     11.46 o
   1   4   9       50.42       50.97      7.17 o
   2   4   9       35.88       51.85     13.02 o
   3   4   9       11.35       11.13     13.39 o
   4   4   9        8.01        2.34      8.20 o
   5   4   9        0.39        1.25     14.70 o
  -5   5   9        0.40        1.83      5.99 o
  -4   5   9        7.40        6.93      5.76 o
  -3   5   9       74.55       75.40     13.35 o
  -2   5   9      311.62      305.95     20.39 o
  -1   5   9       58.78       58.34      7.44 o
   0   5   9       93.65       89.28     11.50 o
   1   5   9      141.73      132.55     27.07 o
   2   5   9       37.93       40.90     15.20 o
   3   5   9       37.08       47.73     22.89 o
   4   5   9       10.76       15.46     10.80 o
  -5   6   9        0.40        3.82      5.97 o
  -4   6   9       17.05       11.33     13.12 o
  -3   6   9       53.42       45.70     12.85 o
  -2   6   9        2.79        1.11      4.73 o
  -1   6   9       33.28       26.36      8.80 o
   0   6   9       63.69       59.18      5.50 o
   1   6   9       84.04       95.03     35.36 o
   2   6   9       30.98       34.24     13.61 o
   3   6   9        3.00       16.79     16.96 o
   4   6   9        0.95       18.10     10.46 o
  -5   7   9        2.28       -6.61     10.90 o
  -4   7   9       11.03        8.46      8.83 o
  -3   7   9        5.62        4.06      6.41 o
  -2   7   9        1.66        4.19      5.44 o
  -1   7   9       58.95       53.70      8.13 o
   0   7   9       49.11       54.12      5.12 o
   1   7   9       20.90       23.85      6.16 o
   2   7   9       18.48       36.53     28.61 o
   3   7   9        6.73        3.13     12.70 o
  -4   8   9        3.04        5.30      6.88 o
  -3   8   9        5.60        8.21      9.76 o
  -2   8   9       20.69       22.49     11.86 o
  -1   8   9       30.99       30.72      6.69 o
   0   8   9        4.86        3.28      3.47 o
   1   8   9       14.84       17.38      3.49 o
   2   8   9        4.82       20.53     12.40 o
   3   8   9        0.85       10.58     13.58 o
  -3   9   9        8.70       21.44      8.17 o
  -2   9   9        9.24        8.71      6.34 o
  -1   9   9        8.27        7.16      6.13 o
   0   9   9       12.26       21.55      8.48 o
   1   9   9        8.23       28.65     18.00 o
   2   9   9        7.00       14.91     16.31 o
  -1  10   9        0.17        4.73      7.60 o
   0  10   9        2.30        5.90      5.45 o
  -3  -9  10        3.45        6.48      7.88 o
  -2  -9  10        2.06       -0.34      3.50 o
  -1  -9  10        5.12        2.78      5.45 o
   0  -9  10        2.59        4.70      6.57 o
   1  -9  10        5.33        7.89     10.88 o
  -4  -8  10        9.88       -0.04      8.30 o
  -3  -8  10        0.39       -6.63      7.20 o
  -2  -8  10       18.42       11.40      9.22 o
  -1  -8  10        2.04       -0.41      6.26 o
   0  -8  10        7.72        8.07      7.15 o
   1  -8  10        7.05       11.15     12.58 o
   2  -8  10       11.44       25.33     10.06 o
  -4  -7  10        3.90       -4.88      7.54 o
  -3  -7  10       15.95       12.59     12.61 o
  -2  -7  10        1.72        4.85      5.18 o
  -1  -7  10        3.75        6.73      4.93 o
   0  -7  10       12.03       16.38      5.55 o
   1  -7  10       22.43       24.56      9.56 o
   2  -7  10        3.47        7.43      7.68 o
   3  -7  10        8.94       19.74      8.14 o
  -5  -6  10        0.31        2.34     11.66 o
  -4  -6  10       15.16       10.75     22.35 o
  -3  -6  10        6.21        4.84     10.08 o
  -2  -6  10       70.42       78.55     18.84 o
  -1  -6  10       93.99       97.85     18.35 o
   0  -6  10       63.04       86.10      9.04 o
   1  -6  10       16.59       21.42      7.06 o
   2  -6  10       20.36       35.19      8.21 o
   3  -6  10        7.65       18.28      7.19 o
   4  -6  10        0.14        3.78      5.48 o
  -4  -5  10        5.74       18.63     11.66 o
  -3  -5  10        9.67       12.27     10.82 o
  -2  -5  10        7.25        2.95      3.19 o
  -1  -5  10       93.75       98.72     11.59 o
   0  -5  10       95.24      102.10     10.47 o
   1  -5  10       55.86       64.60     10.37 o
   2  -5  10       98.84      129.67     15.60 o
   3  -5  10       30.00       37.16      8.59 o
   4  -5  10        9.39       17.12      9.03 o
  -6  -4  10        0.34      -14.79     11.87 o
  -5  -4  10        0.67        4.52     10.67 o
  -4  -4  10       12.23        7.84     11.20 o
  -3  -4  10       99.59       96.83     18.90 o
  -2  -4  10       55.52       53.70     14.81 o
  -1  -4  10       21.95       32.95      5.30 o
   0  -4  10       95.13       95.40      9.00 o
   1  -4  10      110.74      111.17     12.31 o
   2  -4  10        0.15       -2.05      4.17 o
   3  -4  10       39.60       45.63      9.77 o
   4  -4  10        0.54        3.80      4.98 o
  -6  -3  10        1.36       17.64     13.29 o
  -5  -3  10       11.16       16.86     14.79 o
  -4  -3  10        1.34       -7.12      8.79 o
  -3  -3  10       49.93       57.77     14.38 o
  -2  -3  10      140.15      137.52     22.00 o
  -1  -3  10      253.19      248.07     17.43 o
   0  -3  10      323.92      324.59     20.87 o
   1  -3  10      237.16      262.06     16.19 o
   2  -3  10      147.53      178.82     13.63 o
   3  -3  10       21.11       27.77      6.54 o
   4  -3  10        8.67       12.44      5.95 o
  -6  -2  10        1.23       -7.35     22.92 o
  -5  -2  10       19.61       22.50     25.80 o
  -4  -2  10        9.98       13.03     11.83 o
  -3  -2  10        5.91        7.99      9.15 o
  -2  -2  10      137.23      153.48     19.42 o
  -1  -2  10      121.35      127.62     18.55 o
   0  -2  10       94.79      101.28      8.01 o
   1  -2  10      158.19      183.73      9.93 o
   2  -2  10       45.61       43.72      4.59 o
   3  -2  10       44.15       49.12      6.45 o
   4  -2  10        0.63        2.59      3.95 o
   5  -2  10        5.81        5.85      4.97 o
  -6  -1  10        5.97        2.18      6.94 o
  -5  -1  10       10.15       14.03     11.68 o
  -4  -1  10        5.75        3.30     10.14 o
  -3  -1  10      143.29      155.77     25.52 o
  -2  -1  10      207.59      213.10     27.59 o
  -1  -1  10      204.82      234.78     43.67 o
   0  -1  10     1083.53     1173.94     67.68 o
   1  -1  10      172.70      177.80     10.25 o
   2  -1  10      335.60      370.88     17.16 o
   3  -1  10        8.10        9.43      2.45 o
   4  -1  10       27.52       33.32      3.51 o
   5  -1  10        0.82        4.16      3.51 o
  -6   0  10        6.51       11.58      8.11 o
  -5   0  10        1.09        1.39      9.86 o
  -4   0  10       53.28       64.75     17.21 o
  -3   0  10       17.38       18.94      6.44 o
  -2   0  10       39.03       38.88      6.99 o
  -1   0  10      213.36      217.60     12.27 o
   0   0  10      793.12      897.13     50.67 o
   1   0  10       23.59        8.02     10.18 o
   2   0  10       55.28       72.32      5.89 o
   3   0  10       51.50       55.26      4.25 o
   4   0  10        3.05       -2.00      3.59 o
   5   0  10        8.02        3.17      7.77 o
  -6   1  10        5.89        3.56      9.13 o
  -5   1  10        8.90        7.64      1.74 o
  -4   1  10        5.48        6.88      4.15 o
  -3   1  10      149.01      167.06      9.71 o
  -2   1  10      203.24      230.73     13.16 o
  -1   1  10      195.43      223.90     14.19 o
   0   1  10     1071.95     1249.27     69.42 o
   1   1  10      148.78      145.91      8.28 o
   2   1  10      370.73      393.31     50.01 o
   3   1  10       11.77       11.85      7.57 o
   4   1  10       20.33        4.81      6.39 o
   5   1  10        0.58        0.25      5.99 o
  -6   2  10        1.40       -7.84     14.56 o
  -5   2  10       17.74       17.92     11.01 o
  -4   2  10       11.07       10.42      1.27 o
  -3   2  10        7.25        6.25      2.51 o
  -2   2  10      103.57       99.89      7.61 o
  -1   2  10      137.29      128.71      8.13 o
   0   2  10      141.39      139.78      8.51 o
   1   2  10      139.94      161.77     14.32 o
   2   2  10       57.96       48.23      5.61 o
   3   2  10       40.63       56.95     11.40 o
   4   2  10        1.33        1.50      4.74 o
   5   2  10        5.88        0.06      6.44 o
  -6   3  10        1.44       -0.66     11.09 o
  -5   3  10       11.62       25.11     11.95 o
  -4   3  10        2.32        3.31      5.79 o
  -3   3  10       51.48       44.23      5.26 o
  -2   3  10      153.09      144.59      9.35 o
  -1   3  10      193.23      177.03     11.88 o
   0   3  10      338.44      290.11     17.00 o
   1   3  10      219.26      210.95      9.52 o
   2   3  10      132.09      137.44     30.90 o
   3   3  10       14.30       22.87      9.71 o
   4   3  10       10.41       13.99      8.83 o
  -6   4  10        0.28        4.36     10.29 o
  -5   4  10        0.81        3.73      6.92 o
  -4   4  10        9.77       10.03      5.67 o
  -3   4  10       82.56       78.29     10.23 o
  -2   4  10       47.13       70.56      7.24 o
  -1   4  10       16.41       17.59      3.51 o
   0   4  10       75.19       65.59      5.64 o
   1   4  10      114.11      111.27      7.02 o
   2   4  10        3.32        3.27      6.89 o
   3   4  10       35.33       43.27     13.38 o
   4   4  10        0.70       -3.02      8.15 o
  -5   5  10        0.11        0.44      6.17 o
  -4   5  10        6.78        8.69      6.11 o
  -3   5  10       14.51       15.59      6.56 o
  -2   5  10        4.10        4.53      4.30 o
  -1   5  10       80.46       72.84      6.93 o
   0   5  10      108.23       97.30     12.69 o
   1   5  10       56.24       65.77     16.45 o
   2   5  10      102.70      155.57     24.13 o
   3   5  10       30.19       35.69     14.41 o
   4   5  10        7.77       32.89     13.16 o
  -5   6  10        0.21        7.89     11.14 o
  -4   6  10       14.64       18.30      8.24 o
  -3   6  10        8.70        6.74      4.98 o
  -2   6  10       55.99       52.57      7.06 o
  -1   6  10       94.97       88.40      6.82 o
   0   6  10       63.69       55.06      4.27 o
   1   6  10       18.64       14.39      9.08 o
   2   6  10       16.49       28.52     14.68 o
   3   6  10        7.04        6.95     12.91 o
   4   6  10        0.09       -7.56     10.24 o
  -4   7  10        3.99        6.71      6.27 o
  -3   7  10       13.03       11.62      9.29 o
  -2   7  10        0.76       -0.82      4.94 o
  -1   7  10        8.35        9.30      3.37 o
   0   7  10        4.98        4.44      2.77 o
   1   7  10       23.01       24.66      7.35 o
   2   7  10        5.39        6.87     12.23 o
   3   7  10        9.30       18.38     15.74 o
  -4   8  10        9.97       10.70      9.43 o
  -3   8  10        0.66       -0.83      6.61 o
  -2   8  10       18.31       20.99      7.21 o
  -1   8  10        4.31        0.08      3.50 o
   0   8  10        4.25        8.28      2.79 o
   1   8  10        9.05       30.27     15.99 o
   2   8  10       10.46        9.38     17.32 o
  -3   9  10        4.03        8.97      8.74 o
  -2   9  10        1.36       12.60     10.04 o
  -1   9  10        3.26        9.15      5.54 o
   0   9  10        3.42        4.79      4.96 o
   1   9  10        6.54       26.66     17.70 o
  -2  -9  11        3.40        4.68      4.28 o
  -1  -9  11        1.64       -0.67      5.14 o
   0  -9  11        1.82       11.15      9.31 o
   1  -9  11        7.38       19.58     10.68 o
  -3  -8  11       14.05       -0.65     10.33 o
  -2  -8  11        1.47        0.73      5.74 o
  -1  -8  11       14.20       13.05      9.86 o
   0  -8  11       15.92       15.20     10.86 o
   1  -8  11       13.19       30.00     12.68 o
   2  -8  11        7.56       12.42     11.19 o
  -4  -7  11        4.19        0.42      9.55 o
  -3  -7  11        2.09      -11.07     16.35 o
  -2  -7  11        9.16        9.66      8.70 o
  -1  -7  11        4.21        5.74      4.92 o
   0  -7  11        9.00        9.25      6.42 o
   1  -7  11        7.86       11.68      7.39 o
   2  -7  11       10.54       23.85     10.21 o
   3  -7  11        6.67       12.88      8.16 o
  -5  -6  11        0.32        0.36      8.79 o
  -4  -6  11       11.47       17.56     19.65 o
  -3  -6  11        1.44        4.69     16.35 o
  -2  -6  11       14.46        9.16      5.99 o
  -1  -6  11       19.45       19.77      8.03 o
   0  -6  11       29.86       35.74      7.73 o
   1  -6  11       18.43       25.44     12.04 o
   2  -6  11        7.25        6.24      7.26 o
   3  -6  11        0.86        4.17      5.89 o
  -5  -5  11        1.45       -6.55     19.37 o
  -4  -5  11        3.27        5.41     10.79 o
  -3  -5  11        5.64        5.13     10.03 o
  -2  -5  11       35.75       31.54      7.28 o
  -1  -5  11       64.23       69.14     12.14 o
   0  -5  11       90.29      101.80     14.76 o
   1  -5  11       51.51       79.79     11.41 o
   2  -5  11       63.01       98.48     12.17 o
   3  -5  11        5.08        6.70      7.23 o
   4  -5  11        1.20       -5.52      8.73 o
  -5  -4  11        1.58       -9.44     10.52 o
  -4  -4  11       29.40       28.51     14.29 o
  -3  -4  11       80.21       96.48     19.49 o
  -2  -4  11      163.34      138.13     24.11 o
  -1  -4  11       41.76       40.74      6.09 o
   0  -4  11       72.43       86.44     12.46 o
   1  -4  11       19.23       18.99      6.90 o
   2  -4  11       73.25       76.36     11.71 o
   3  -4  11       14.44       15.75      9.84 o
   4  -4  11        2.01       10.81      6.18 o
  -6  -3  11        2.50      -17.89     13.56 o
  -5  -3  11        9.84       12.42     13.08 o
  -4  -3  11       29.09       35.40     14.39 o
  -3  -3  11       59.87       76.04     27.33 o
  -2  -3  11       48.25       43.46     16.43 o
  -1  -3  11      212.17      205.72     16.15 o
   0  -3  11      369.20      358.74     29.69 o
   1  -3  11      264.33      271.96     20.71 o
   2  -3  11       21.31       27.01      6.24 o
   3  -3  11       19.71       26.52      8.14 o
   4  -3  11       10.48       22.00      6.07 o
  -6  -2  11        3.20       12.12     14.66 o
  -5  -2  11        4.10       16.48     12.17 o
  -4  -2  11        3.87        2.94     11.01 o
  -3  -2  11       17.58       22.31     11.62 o
  -2  -2  11      112.64      114.13     21.29 o
  -1  -2  11      242.31      295.76     51.38 o
   0  -2  11      124.31      127.88      8.60 o
   1  -2  11      204.05      222.25     12.75 o
   2  -2  11      128.87      140.92     11.71 o
   3  -2  11       15.37       14.02      1.18 o
   4  -2  11       16.65        7.13      5.03 o
  -6  -1  11        0.98       22.75     15.38 o
  -5  -1  11       15.32       19.75     14.09 o
  -4  -1  11        3.70        5.45     10.18 o
  -3  -1  11       21.93       26.50     13.40 o
  -2  -1  11      129.07      145.21     13.09 o
  -1  -1  11      859.08      934.32     60.06 o
   0  -1  11       77.70       68.93      5.68 o
   1  -1  11      266.61      266.65     13.80 o
   2  -1  11       17.54       14.88      3.47 o
   3  -1  11       24.20       21.25      3.68 o
   4  -1  11        3.28        5.77      3.05 o
  -6   0  11        0.91       13.04     11.03 o
  -5   0  11        0.46      -11.81     22.79 o
  -4   0  11        3.15        2.28      9.55 o
  -3   0  11       34.54       30.39      9.06 o
  -2   0  11       84.00       92.94      8.50 o
  -1   0  11       42.87       51.62      7.15 o
   0   0  11       48.51       50.82      6.79 o
   1   0  11       13.93       56.83     14.78 o
   2   0  11        6.11        7.34      4.46 o
   3   0  11       13.58       11.92      2.69 o
   4   0  11        2.20        3.25      2.78 o
  -6   1  11        1.01        7.76      8.91 o
  -5   1  11       15.73       13.26      3.49 o
  -4   1  11        3.41        3.27      2.49 o
  -3   1  11       17.07       22.17      5.48 o
  -2   1  11      123.44      129.38     11.59 o
  -1   1  11      891.29     1063.03     62.88 o
   0   1  11       31.89       29.07      6.50 o
   1   1  11      286.51      279.94     14.01 o
   2   1  11       26.53       26.57      4.77 o
   3   1  11       14.60       17.49      9.46 o
   4   1  11        1.46        0.24      4.40 o
  -6   2  11        3.01        0.71      8.59 o
  -5   2  11        3.90       -0.64     10.27 o
  -4   2  11        2.76        3.27      1.55 o
  -3   2  11       15.58       15.11      3.51 o
  -2   2  11      106.18      111.47      8.84 o
  -1   2  11      252.17      245.98     15.14 o
   0   2  11      125.15      121.28      8.98 o
   1   2  11      192.45      222.68     19.08 o
   2   2  11      104.90      138.65     39.16 o
   3   2  11       15.94       17.12      6.75 o
   4   2  11       16.63        0.22      5.17 o
  -6   3  11        2.39       14.25      8.88 o
  -5   3  11        9.89        7.36      6.29 o
  -4   3  11       24.76       23.54      7.80 o
  -3   3  11       61.38       51.80      4.24 o
  -2   3  11       71.01       77.09      6.12 o
  -1   3  11      273.65      263.48     20.32 o
   0   3  11      357.91      300.72     21.37 o
   1   3  11      272.84      262.63     19.81 o
   2   3  11        9.54       14.09      6.84 o
   3   3  11       22.38       26.98      7.97 o
   4   3  11        9.96       12.25      9.49 o
  -5   4  11        1.78        2.60      5.29 o
  -4   4  11       28.82       21.95      8.33 o
  -3   4  11       84.93       77.35      9.93 o
  -2   4  11      194.98      162.02      8.99 o
  -1   4  11       44.17       36.98      3.69 o
   0   4  11       72.77       63.10      7.45 o
   1   4  11       27.47       21.38      4.45 o
   2   4  11       77.72       84.81     12.40 o
   3   4  11       15.56       22.27     10.63 o
   4   4  11        1.23        9.40     17.13 o
  -5   5  11        1.34        2.26      6.81 o
  -4   5  11        4.18        3.22      5.50 o
  -3   5  11        7.09        6.20      5.16 o
  -2   5  11       23.78       19.58      5.13 o
  -1   5  11       77.46       74.63      6.99 o
   0   5  11      115.53       93.93     16.13 o
   1   5  11       64.28       68.26     16.05 o
   2   5  11       60.32       98.16     21.36 o
   3   5  11        3.94        9.42     10.37 o
   4   5  11        1.36        0.19     17.70 o
  -5   6  11        0.27       -1.27      7.31 o
  -4   6  11       13.02        4.65      7.04 o
  -3   6  11        2.68        1.25      5.04 o
  -2   6  11       19.56       14.45      4.76 o
  -1   6  11       24.73       17.88      4.79 o
   0   6  11       28.35       31.60      6.07 o
   1   6  11       13.37       28.86     14.18 o
   2   6  11        6.88       17.15     19.43 o
   3   6  11        0.54       -3.49     10.52 o
  -4   7  11        4.09       -6.75      7.16 o
  -3   7  11        1.29        0.99      4.37 o
  -2   7  11       12.12       13.33      7.44 o
  -1   7  11        2.85        4.70      3.82 o
   0   7  11       10.30       11.72      2.91 o
   1   7  11        6.18        3.84      9.36 o
   2   7  11       10.98       32.15     28.58 o
   3   7  11        5.38       -5.47     13.77 o
  -3   8  11       13.49       29.44     13.13 o
  -2   8  11        1.46       -1.97      3.96 o
  -1   8  11       11.49       14.27      3.95 o
   0   8  11       17.19       20.71      6.80 o
   1   8  11       12.73       25.96     19.12 o
   2   8  11        5.84       15.40     16.22 o
  -2   9  11        2.42        5.10      4.62 o
  -1   9  11        0.87        6.19      5.42 o
   0   9  11        1.40        3.04      3.47 o
   1   9  11        5.17        1.80     19.14 o
  -1  -9  12       11.51       20.98     16.00 o
   0  -9  12        9.85       10.69      7.92 o
  -3  -8  12        0.34        0.11      9.38 o
  -2  -8  12        2.45        1.17      5.32 o
  -1  -8  12        7.79        5.24      5.91 o
   0  -8  12        4.03        3.53      8.19 o
   1  -8  12       12.98       12.45      8.61 o
  -4  -7  12        8.45       19.62     14.11 o
  -3  -7  12        6.21       19.94     25.03 o
  -2  -7  12        5.08        4.39      3.89 o
  -1  -7  12       27.35       23.24     16.15 o
   0  -7  12       18.67       16.02     13.85 o
   1  -7  12       19.34        0.75     12.25 o
   2  -7  12        9.72        6.84      7.52 o
  -5  -6  12        2.33        2.70     13.84 o
  -4  -6  12        1.68       14.05     24.14 o
  -3  -6  12        0.11        9.50     17.07 o
  -2  -6  12        6.63       -1.02      9.00 o
  -1  -6  12       21.60       24.16      8.34 o
   0  -6  12        5.47       -0.21      7.82 o
   1  -6  12       13.95       11.73      8.95 o
   2  -6  12        5.50        5.10      8.37 o
   3  -6  12        7.19       10.51      8.60 o
  -5  -5  12        0.59        2.60     12.91 o
  -4  -5  12        2.58       18.14     17.26 o
  -3  -5  12       37.73       41.75     15.77 o
  -2  -5  12       42.80       30.62      7.12 o
  -1  -5  12       46.45       49.89      7.66 o
   0  -5  12       51.27       69.14      9.58 o
   1  -5  12       66.91       89.44     13.54 o
   2  -5  12       17.00       13.12      6.97 o
   3  -5  12        8.52       -0.18      7.00 o
  -5  -4  12        0.00        2.15     20.57 o
  -4  -4  12        3.80       13.22     11.20 o
  -3  -4  12       38.93       31.75     14.63 o
  -2  -4  12       26.47       30.69     17.67 o
  -1  -4  12       50.09       52.46      9.32 o
   0  -4  12       90.07      113.25     12.17 o
   1  -4  12       48.52       60.90     12.77 o
   2  -4  12       15.73       18.75      7.61 o
   3  -4  12       12.95        8.23      7.79 o
   4  -4  12        3.22        7.40      8.47 o
  -6  -3  12        1.06      -10.46     15.00 o
  -5  -3  12        1.58        7.54     22.22 o
  -4  -3  12       12.59       10.90     12.78 o
  -3  -3  12       27.19       23.48     14.37 o
  -2  -3  12      157.93      198.89     30.42 o
  -1  -3  12       76.52       89.78     18.83 o
   0  -3  12      182.68      197.51     17.42 o
   1  -3  12      132.52      150.36     15.92 o
   2  -3  12       85.10      111.14     14.19 o
   3  -3  12       22.84       26.18      7.50 o
   4  -3  12        2.22        1.06      8.67 o
  -6  -2  12        0.95        8.45     16.90 o
  -5  -2  12        8.22        8.34     16.46 o
  -4  -2  12        7.65        3.19     11.94 o
  -3  -2  12       24.14       22.99     21.77 o
  -2  -2  12      119.21      130.72     24.11 o
  -1  -2  12      148.31      145.43     24.85 o
   0  -2  12       54.97       59.79      7.41 o
   1  -2  12       76.06       82.66      8.14 o
   2  -2  12       48.83       50.68      3.90 o
   3  -2  12       13.38       10.98      2.98 o
   4  -2  12        4.81        0.82      5.15 o
  -6  -1  12        1.36       -8.11     12.36 o
  -5  -1  12        0.14       -9.12     10.96 o
  -4  -1  12       47.29       42.69     35.86 o
  -3  -1  12       39.59       49.79     16.49 o
  -2  -1  12      313.44      311.87     41.91 o
  -1  -1  12      178.26      216.01     18.97 o
   0  -1  12      643.32      742.68     42.05 o
   1  -1  12      231.29      247.61     15.41 o
   2  -1  12      179.61      181.90      8.96 o
   3  -1  12       54.98       59.85      4.98 o
   4  -1  12        3.80        4.09      3.12 o
  -6   0  12        5.49       19.81     18.25 o
  -5   0  12        0.10       15.33     15.06 o
  -4   0  12       26.21       26.90     15.09 o
  -3   0  12       81.26       83.71     12.56 o
  -2   0  12       23.65       21.53      6.51 o
  -1   0  12      230.95      252.46     18.56 o
   0   0  12      461.79      550.51     30.90 o
   1   0  12      296.90      350.62     20.37 o
   2   0  12       44.96       46.60      5.74 o
   3   0  12        0.08        1.82      2.71 o
   4   0  12        0.53        1.09      3.08 o
  -6   1  12        1.43        4.35      8.84 o
  -5   1  12        0.14        1.17      3.80 o
  -4   1  12       54.29       54.95      7.40 o
  -3   1  12       35.91       33.01      5.34 o
  -2   1  12      317.01      340.87     21.19 o
  -1   1  12      223.93      267.18     18.48 o
   0   1  12      693.99      808.54     45.27 o
   1   1  12      179.76      182.66     14.22 o
   2   1  12      169.02      154.56     17.13 o
   3   1  12       57.25       49.43     10.26 o
   4   1  12        4.93        0.11      4.49 o
  -6   2  12        0.85        9.31      9.89 o
  -5   2  12        9.14       18.39      9.02 o
  -4   2  12        9.13        8.40      2.26 o
  -3   2  12       22.65       20.39      4.29 o
  -2   2  12      120.03      114.33      9.24 o
  -1   2  12      163.21      140.65     10.50 o
   0   2  12       53.87       66.66      7.88 o
   1   2  12       83.98       87.29      7.20 o
   2   2  12       56.27       52.95      7.52 o
   3   2  12       13.40       10.75      7.08 o
   4   2  12        4.01       -0.12      5.64 o
  -6   3  12        1.08       -8.18     11.97 o
  -5   3  12        1.71        6.45      6.36 o
  -4   3  12       14.95       13.98      7.72 o
  -3   3  12       35.84       34.97      5.16 o
  -2   3  12      186.99      185.88     15.14 o
  -1   3  12       66.31       79.42      7.73 o
   0   3  12      197.34      188.19     13.26 o
   1   3  12      132.41      144.96     11.93 o
   2   3  12       91.78      114.12     17.54 o
   3   3  12       21.83       23.16     15.91 o
   4   3  12        1.08        0.11     11.62 o
  -5   4  12        0.01        1.06      7.27 o
  -4   4  12        4.97        2.07      5.60 o
  -3   4  12       46.35       35.83      8.44 o
  -2   4  12       19.79       13.60      5.50 o
  -1   4  12       42.25       37.36      5.01 o
   0   4  12       97.26       82.05      7.81 o
   1   4  12       48.49       52.10      6.00 o
   2   4  12       17.51       18.42     10.02 o
   3   4  12       11.76       16.33      9.99 o
   4   4  12        3.65       10.22      9.91 o
  -5   5  12        0.55       -5.41     13.64 o
  -4   5  12        3.34       -2.05      5.79 o
  -3   5  12       39.36       35.85      8.01 o
  -2   5  12       53.12       52.12      6.23 o
  -1   5  12       49.04       50.36      5.95 o
   0   5  12       43.94       38.48      6.55 o
   1   5  12       62.92       62.39     33.69 o
   2   5  12       13.62       22.61     12.02 o
   3   5  12        7.08       21.80     16.79 o
  -5   6  12        2.51       23.00     10.20 o
  -4   6  12        1.37       12.80      9.79 o
  -3   6  12        0.06       -4.26      7.95 o
  -2   6  12        5.87        5.60      4.73 o
  -1   6  12       18.36       18.42      3.69 o
   0   6  12        4.23        4.54      2.17 o
   1   6  12       13.34       17.92     13.46 o
   2   6  12        7.00       13.08     12.08 o
   3   6  12        8.58       27.67     22.67 o
  -4   7  12        7.95       20.93      8.40 o
  -3   7  12        7.46       16.58      6.47 o
  -2   7  12        4.40        1.78      4.83 o
  -1   7  12       24.16       21.68      6.18 o
   0   7  12       18.03        9.46      3.71 o
   1   7  12       21.05       49.13     16.04 o
   2   7  12       10.91       44.19     15.63 o
  -3   8  12        0.42        2.90      5.28 o
  -2   8  12        1.69        5.52      4.30 o
  -1   8  12        8.98       11.10      7.15 o
   0   8  12        3.84        3.58      3.93 o
   1   8  12       11.95       21.87     17.22 o
  -1   9  12       12.41       18.18      7.55 o
   0   9  12        8.74        6.06     18.23 o
  -3  -8  13        0.03       -0.11      9.95 o
  -2  -8  13        1.15        3.66      5.01 o
  -1  -8  13        4.06        5.59      5.63 o
   0  -8  13       12.02        1.20      6.08 o
   1  -8  13        1.48        3.10      7.03 o
  -4  -7  13        3.55       12.82     16.12 o
  -3  -7  13        4.37       -0.63     12.08 o
  -2  -7  13       10.60        7.57      4.98 o
  -1  -7  13        7.25        5.69      7.57 o
   0  -7  13       28.53       23.81     16.79 o
   1  -7  13       21.02       -0.45      6.49 o
   2  -7  13        9.71        2.66      5.53 o
  -4  -6  13        2.51        9.27     13.60 o
  -3  -6  13       19.25       26.31     25.33 o
  -2  -6  13        7.21        6.11      4.20 o
  -1  -6  13        0.35       -0.85      4.12 o
   0  -6  13       19.01       18.89     12.70 o
   1  -6  13        7.43        0.01      6.34 o
   2  -6  13       13.05        5.72      8.03 o
  -5  -5  13        0.24       26.11     14.87 o
  -4  -5  13        1.14       10.20     20.66 o
  -3  -5  13       15.80       15.72     21.04 o
  -2  -5  13       48.11       42.14     16.83 o
  -1  -5  13       77.14       74.11      9.02 o
   0  -5  13       77.45       86.55     12.90 o
   1  -5  13       80.12      105.65     15.57 o
   2  -5  13       42.40       22.13     15.48 o
   3  -5  13       11.74        1.95      6.84 o
  -5  -4  13        2.64       20.57     12.44 o
  -4  -4  13        2.15       31.49     20.32 o
  -3  -4  13       21.91       11.56     11.85 o
  -2  -4  13        4.12        1.10     15.55 o
  -1  -4  13       39.43       28.20      6.53 o
   0  -4  13        8.62       12.65      6.13 o
   1  -4  13        7.25       13.71      8.87 o
   2  -4  13        8.04        6.92      5.84 o
   3  -4  13        3.48        4.12      4.88 o
  -5  -3  13        1.11        7.12     15.40 o
  -4  -3  13        7.17       13.94     11.85 o
  -3  -3  13       17.17       19.76     13.65 o
  -2  -3  13       98.06       84.86     28.98 o
  -1  -3  13      258.70      297.23     39.43 o
   0  -3  13      183.87      213.35     20.57 o
   1  -3  13       90.93      119.48     12.45 o
   2  -3  13       73.59       81.03     12.84 o
   3  -3  13       11.58       12.87      6.16 o
   4  -3  13        4.11        8.53      5.06 o
  -6  -2  13        1.07       28.16     28.81 o
  -5  -2  13        5.53       32.91     24.38 o
  -4  -2  13        0.44       -3.80     10.58 o
  -3  -2  13       30.03       25.57     15.07 o
  -2  -2  13      110.18      118.43     25.43 o
  -1  -2  13        2.16        2.81      9.91 o
   0  -2  13       45.20       43.31      8.35 o
   1  -2  13       39.69       49.09      6.34 o
   2  -2  13        0.37        0.48      2.70 o
   3  -2  13        2.64       -0.73      4.69 o
   4  -2  13        0.34        2.95      3.62 o
  -6  -1  13        0.43        2.75     16.58 o
  -5  -1  13       13.10       27.42     26.01 o
  -4  -1  13       16.86       23.01     14.96 o
  -3  -1  13      117.62      168.84     30.49 o
  -2  -1  13      121.25      129.02     22.18 o
  -1  -1  13      355.06      425.96     31.31 o
   0  -1  13      389.62      449.96     28.74 o
   1  -1  13      383.12      451.30     27.04 o
   2  -1  13      120.50      120.54      9.49 o
   3  -1  13       11.39        5.81      3.42 o
   4  -1  13       10.55        6.91      4.75 o
  -6   0  13        0.37       -9.59     27.48 o
  -5   0  13        1.10        4.66      8.54 o
  -4   0  13       35.85       24.41     13.88 o
  -3   0  13        0.18        1.21      4.18 o
  -2   0  13       47.12       53.27      7.62 o
  -1   0  13      283.87      321.10     21.45 o
   0   0  13      103.28      147.47     14.87 o
   1   0  13        5.33       25.01      7.42 o
   2   0  13        5.90       11.21      3.51 o
   3   0  13        1.05        0.73      2.75 o
   4   0  13        0.24       -1.23      3.44 o
  -6   1  13        0.50      -13.93     10.80 o
  -5   1  13       14.32       10.96      4.83 o
  -4   1  13       13.49       11.09      3.85 o
  -3   1  13      116.27      132.88     15.47 o
  -2   1  13      155.92      194.28     14.06 o
  -1   1  13      362.63      424.86     30.13 o
   0   1  13      353.47      412.55     32.44 o
   1   1  13      407.74      472.25     32.20 o
   2   1  13      136.33      124.18     14.91 o
   3   1  13       10.09        2.84      3.65 o
   4   1  13       11.25        9.52      5.84 o
  -6   2  13        1.15        5.94     10.15 o
  -5   2  13        4.91        3.20      8.92 o
  -4   2  13        0.98       -1.49      2.24 o
  -3   2  13       30.17       29.97      5.63 o
  -2   2  13      122.56      108.59     10.82 o
  -1   2  13        3.57        8.48      7.63 o
   0   2  13       56.67       64.28      9.53 o
   1   2  13       42.68       57.49      6.14 o
   2   2  13        0.72        0.74      2.52 o
   3   2  13        1.54        0.14      0.90 o
   4   2  13        0.48        0.18      6.00 o
  -5   3  13        1.47       15.90      7.60 o
  -4   3  13        8.84        6.76      2.79 o
  -3   3  13       25.33       22.95      3.74 o
  -2   3  13       66.06       49.78      6.25 o
  -1   3  13      238.63      213.30     18.04 o
   0   3  13      196.31      211.03     14.38 o
   1   3  13       97.22       97.81      9.24 o
   2   3  13       67.75      100.32     26.86 o
   3   3  13       11.13       11.63      8.45 o
   4   3  13        4.88       -0.11     13.67 o
  -5   4  13        2.36       -4.70      7.16 o
  -4   4  13        1.49        2.66      7.37 o
  -3   4  13       18.02       12.55      8.54 o
  -2   4  13        1.24        4.05      2.77 o
  -1   4  13       49.82       35.20      7.80 o
   0   4  13       11.92        7.30      3.36 o
   1   4  13       10.45       19.15      3.03 o
   2   4  13        6.70       10.82      7.28 o
   3   4  13        4.22        5.37     15.55 o
  -5   5  13        0.15        2.35      7.45 o
  -4   5  13        0.77        3.52      6.02 o
  -3   5  13       11.08        9.15      5.83 o
  -2   5  13       42.14       43.45      8.29 o
  -1   5  13       79.08       74.64     16.70 o
   0   5  13       71.77       88.18     22.17 o
   1   5  13       74.75       80.44     23.39 o
   2   5  13       42.62       60.43     15.75 o
   3   5  13       11.58       28.35     11.96 o
  -4   6  13        2.08        3.98      8.73 o
  -3   6  13       16.99       16.88      8.08 o
  -2   6  13        5.78        7.31      4.28 o
  -1   6  13        0.16       -0.10      2.64 o
   0   6  13       14.84        3.22      2.45 o
   1   6  13        8.99       -0.85     10.46 o
   2   6  13       11.89       27.89     13.65 o
  -4   7  13        3.58       17.35      9.54 o
  -3   7  13        4.15        9.61      6.89 o
  -2   7  13       11.13       16.64      5.54 o
  -1   7  13        8.64        5.86      3.76 o
   0   7  13       30.72       14.42      4.22 o
   1   7  13       23.06        1.10     20.83 o
   2   7  13       12.36        7.25     13.50 o
  -3   8  13        0.00       -0.58      5.65 o
  -2   8  13        0.74        0.96      5.14 o
  -1   8  13        2.55        3.77      4.14 o
   0   8  13       11.40        0.36     13.67 o
   1   8  13        2.35        0.40     25.47 o
  -2  -8  14        2.18        1.82      3.15 o
  -1  -8  14        7.77        6.87      5.47 o
   0  -8  14        0.43       -0.68      6.16 o
  -3  -7  14        0.15        9.17     14.36 o
  -2  -7  14        0.92        0.68      2.65 o
  -1  -7  14       15.80       10.98      6.56 o
   0  -7  14       15.65        1.30     12.03 o
   1  -7  14        7.15        1.24      5.13 o
  -4  -6  14        0.01        7.20     14.17 o
  -3  -6  14        0.89       14.30     12.69 o
  -2  -6  14        1.27        3.07      2.58 o
  -1  -6  14       17.16        9.94      8.87 o
   0  -6  14       10.07       10.32      6.54 o
   1  -6  14       17.55        0.66      6.41 o
   2  -6  14        2.27        2.85      5.66 o
  -4  -5  14        1.32        3.21     12.67 o
  -3  -5  14        7.24        6.68     12.97 o
  -2  -5  14       36.23       45.38     17.14 o
  -1  -5  14       21.24       21.76     13.24 o
   0  -5  14       80.08      110.91     19.47 o
   1  -5  14       55.87       68.14     23.26 o
   2  -5  14       16.47        7.18      4.94 o
  -5  -4  14        1.18       -3.04     13.41 o
  -4  -4  14        0.79       -0.06     13.14 o
  -3  -4  14       12.85       14.89     20.01 o
  -2  -4  14        4.34        0.70      9.91 o
  -1  -4  14       12.78        5.12      7.65 o
   0  -4  14        3.63       -1.10      6.70 o
   1  -4  14       16.73       18.66      7.29 o
   2  -4  14       16.36        5.38      4.83 o
   3  -4  14        3.01        2.38      2.88 o
  -5  -3  14        2.68        9.21     14.30 o
  -4  -3  14        6.23       -0.27     20.81 o
  -3  -3  14       40.28       31.50     24.80 o
  -2  -3  14       70.78       80.44     22.10 o
  -1  -3  14      175.99      173.78     62.80 o
   0  -3  14      192.04      248.72     23.41 o
   1  -3  14       98.65      121.40     12.74 o
   2  -3  14       32.79        9.87      8.91 o
   3  -3  14       25.62       14.79      9.73 o
  -5  -2  14        8.39        4.25     15.04 o
  -4  -2  14        2.29       26.78     20.05 o
  -3  -2  14       35.86       35.43     17.86 o
  -2  -2  14       45.15       45.39     18.12 o
  -1  -2  14        3.05        4.39      8.15 o
   0  -2  14       93.93      102.82     18.11 o
   1  -2  14        3.01        5.67      3.16 o
   2  -2  14        3.33        5.21      2.84 o
   3  -2  14        2.58        2.18      4.95 o
  -5  -1  14        2.77       14.93     15.65 o
  -4  -1  14       22.92       27.66     17.20 o
  -3  -1  14        4.05       13.10     13.86 o
  -2  -1  14       93.84      109.52     14.50 o
  -1  -1  14      190.72      223.72     23.82 o
   0  -1  14       80.99       89.26     10.38 o
   1  -1  14       88.52      107.98      9.13 o
   2  -1  14       25.15       30.69      4.86 o
   3  -1  14       27.48        0.88      5.40 o
  -5   0  14       16.37       23.82      7.94 o
  -4   0  14       14.67       15.92      6.06 o
  -3   0  14        1.80        1.82      4.08 o
  -2   0  14      150.39      166.89     23.49 o
  -1   0  14       67.12       79.27     10.80 o
   0   0  14       71.28       97.43     11.85 o
   1   0  14       23.66       48.15      9.23 o
   2   0  14       23.81       28.11      6.61 o
   3   0  14        0.83       -0.51      2.13 o
  -5   1  14        2.16       -2.03     15.38 o
  -4   1  14       18.04       14.58      6.58 o
  -3   1  14        8.44       10.22      4.97 o
  -2   1  14      100.98      104.39     13.98 o
  -1   1  14      130.48      163.02     18.08 o
   0   1  14       49.44       53.05      8.25 o
   1   1  14      113.70      117.15     10.54 o
   2   1  14       17.61       15.70      5.73 o
   3   1  14       25.46        2.94      3.57 o
  -5   2  14        8.88       11.61      8.91 o
  -4   2  14        1.97        2.76      6.74 o
  -3   2  14       39.87       38.17      6.12 o
  -2   2  14       51.29       44.85     18.33 o
  -1   2  14        7.29        0.81      4.63 o
   0   2  14       97.01      122.38     13.98 o
   1   2  14        2.58        5.05      5.79 o
   2   2  14        1.60        4.32      2.98 o
   3   2  14        3.36        5.76      8.71 o
  -5   3  14        2.20        7.84      9.07 o
  -4   3  14        6.13        4.92      3.24 o
  -3   3  14       30.63       20.41      3.99 o
  -2   3  14       64.51       72.17     13.00 o
  -1   3  14      198.43      198.76     19.11 o
   0   3  14      179.70      212.54     20.44 o
   1   3  14       84.17       85.58     14.69 o
   2   3  14       33.06       11.15      7.48 o
   3   3  14       28.22       27.20      9.27 o
  -5   4  14        1.05       -0.62      9.82 o
  -4   4  14        0.78        7.22      6.50 o
  -3   4  14       15.41        8.14      2.78 o
  -2   4  14        3.16        1.96      2.73 o
  -1   4  14        8.16        5.45      2.92 o
   0   4  14        0.64        2.93      1.96 o
   1   4  14       11.12        9.16      2.61 o
   2   4  14       16.03       18.04      8.01 o
   3   4  14        1.74       -4.77      9.19 o
  -4   5  14        0.79        3.12      6.19 o
  -3   5  14        6.96       11.87      8.22 o
  -2   5  14       40.75       33.58      9.71 o
  -1   5  14       21.68       17.22      4.36 o
   0   5  14       84.89       87.42     13.16 o
   1   5  14       60.14       72.72     34.83 o
   2   5  14       17.11       42.53     21.57 o
  -4   6  14        0.02       -7.03      6.66 o
  -3   6  14        0.55        2.27      5.40 o
  -2   6  14        2.21        2.08      3.93 o
  -1   6  14       14.71       12.99      4.81 o
   0   6  14        9.38        3.00      2.41 o
   1   6  14       16.00        0.97     11.37 o
   2   6  14        3.99       22.35     21.23 o
  -3   7  14        0.49        5.85      9.42 o
  -2   7  14        1.60        0.16      3.73 o
  -1   7  14       15.43       14.12      5.64 o
   0   7  14       17.73        5.75      3.54 o
   1   7  14        7.40        0.17     13.01 o
  -2   8  14        1.83       14.48      9.70 o
  -1   8  14        7.69        6.21      4.69 o
   0   8  14        0.85        0.87     13.92 o
  -2  -7  15        5.94        0.79      2.90 o
  -1  -7  15       10.31        9.00      5.44 o
   0  -7  15        6.64        0.66      6.68 o
  -3  -6  15        0.82       26.61     12.29 o
  -2  -6  15        2.03       20.91     11.15 o
  -1  -6  15        1.97        2.06      6.98 o
   0  -6  15        5.15        0.50      9.31 o
   1  -6  15        0.38       -0.85      2.17 o
  -4  -5  15        4.86       39.54     17.74 o
  -3  -5  15       16.53        4.84     15.42 o
  -2  -5  15       14.48        7.63     13.97 o
  -1  -5  15       37.17       56.20     12.92 o
   0  -5  15       28.86       25.76     14.91 o
   1  -5  15       45.17       -1.02      4.83 o
   2  -5  15        6.87        0.98      1.13 o
  -4  -4  15        2.70       -1.69     12.76 o
  -3  -4  15       12.01       22.35     13.61 o
  -2  -4  15       24.69       31.23     17.16 o
  -1  -4  15       13.33       29.39     23.58 o
   0  -4  15       14.21       21.97      7.72 o
   1  -4  15       26.52       12.64      9.18 o
   2  -4  15       11.38        2.90      2.21 o
  -5  -3  15        3.74       16.71     13.56 o
  -4  -3  15        3.65       -0.27     12.89 o
  -3  -3  15        7.95        1.75     12.93 o
  -2  -3  15       15.67        1.16     14.94 o
  -1  -3  15       76.06       58.82     62.25 o
   0  -3  15       68.77      108.72     16.54 o
   1  -3  15       56.31       24.69     15.11 o
   2  -3  15       29.84        4.86      5.38 o
   3  -3  15        5.95        4.97      5.84 o
  -5  -2  15        2.47        2.24     14.41 o
  -4  -2  15        6.52        6.06     13.63 o
  -3  -2  15       10.50       11.24     14.13 o
  -2  -2  15        8.70       15.34     13.84 o
  -1  -2  15       49.40       55.65     18.10 o
   0  -2  15       24.47       24.93      5.13 o
   1  -2  15       18.78       24.73      4.35 o
   2  -2  15        2.36        3.71      2.05 o
   3  -2  15        4.35        3.98      5.78 o
  -5  -1  15        1.90       12.36     20.89 o
  -4  -1  15        2.68       14.19     13.81 o
  -3  -1  15       13.42       18.27      8.61 o
  -2  -1  15       39.92       35.39      7.93 o
  -1  -1  15       36.98       49.94      8.60 o
   0  -1  15      125.99      143.98     16.51 o
   1  -1  15       55.66       57.79      7.49 o
   2  -1  15       73.04       77.42     10.84 o
   3  -1  15        3.93       -0.28      4.63 o
  -5   0  15        2.27        1.13      3.80 o
  -4   0  15        6.18       14.57     16.16 o
  -3   0  15        3.90        6.40      5.00 o
  -2   0  15       17.82       17.78      7.51 o
  -1   0  15        1.66        0.72      4.49 o
   0   0  15       32.84       46.06      7.87 o
   1   0  15       24.49       36.12      6.77 o
   2   0  15        0.03        0.06      2.62 o
   3   0  15        2.38        1.84      2.16 o
  -5   1  15        1.58       56.06     34.11 o
  -4   1  15        4.54        4.83      4.32 o
  -3   1  15       18.40       20.39      6.40 o
  -2   1  15       23.00       26.05      7.19 o
  -1   1  15       19.94       22.31      9.19 o
   0   1  15      147.50      164.89     18.74 o
   1   1  15       42.82       49.14     10.41 o
   2   1  15       67.90       74.53      9.73 o
   3   1  15        3.97        5.87      7.94 o
  -5   2  15        2.63        5.37     15.59 o
  -4   2  15        7.21        6.49      3.46 o
  -3   2  15        8.23       10.22      6.52 o
  -2   2  15        6.27        7.57      6.98 o
  -1   2  15       53.81       62.08      8.88 o
   0   2  15       24.42       33.00      7.24 o
   1   2  15       16.46       20.32      4.83 o
   2   2  15        2.48        4.17      2.88 o
   3   2  15        3.90        9.33      6.44 o
  -5   3  15        3.70       -2.56      6.55 o
  -4   3  15        3.48        4.40      5.20 o
  -3   3  15        6.82        7.35      3.57 o
  -2   3  15       21.45       18.73      9.79 o
  -1   3  15       65.10       80.40      9.65 o
   0   3  15       56.44       71.85      9.70 o
   1   3  15       42.44       36.16      7.23 o
   2   3  15       33.19       22.72     20.48 o
   3   3  15        4.17        4.25     11.24 o
  -4   4  15        3.14        5.41      6.99 o
  -3   4  15       12.45        8.70      4.46 o
  -2   4  15       24.73       27.95      6.72 o
  -1   4  15       11.84        7.36      5.86 o
   0   4  15       13.99        4.95      3.24 o
   1   4  15       32.01       16.30      6.24 o
   2   4  15       10.77       12.56      9.49 o
  -4   5  15        5.78       15.07      8.89 o
  -3   5  15       19.09       23.06     12.18 o
  -2   5  15       12.71        8.31      4.88 o
  -1   5  15       32.62       14.97      6.59 o
   0   5  15       27.41        5.14      3.32 o
   1   5  15       42.85       27.83     23.57 o
   2   5  15        7.72       11.20     10.60 o
  -3   6  15        1.26       -2.97      5.88 o
  -2   6  15        1.32       -1.39      3.96 o
  -1   6  15        2.90       -0.47      4.01 o
   0   6  15        5.11       -1.22      2.19 o
   1   6  15        0.84        0.06     11.47 o
  -2   7  15        5.12        9.02      4.91 o
  -1   7  15       12.04        6.87      3.57 o
   0   7  15        6.10       -0.34     13.43 o
  -1  -7  16        3.10        0.21      8.35 o
  -3  -6  16        0.97       -0.70     15.90 o
  -2  -6  16        0.29       23.78     13.73 o
  -1  -6  16        2.58        4.25      6.57 o
   0  -6  16        4.70        0.44      5.23 o
   1  -6  16        2.83        0.00      4.41 o
  -4  -5  16        2.16        7.92     13.26 o
  -3  -5  16        4.30       -1.18     13.29 o
  -2  -5  16       19.47       37.27     17.83 o
  -1  -5  16       15.42        6.13     24.95 o
   0  -5  16       45.32       41.02     29.38 o
   1  -5  16       18.38        0.38      2.47 o
  -4  -4  16        0.89      -19.58     13.05 o
  -3  -4  16        4.54       15.86     12.48 o
  -2  -4  16        5.36       26.15     12.78 o
  -1  -4  16        7.10       16.88     14.36 o
   0  -4  16       13.11       -2.21      8.22 o
   1  -4  16       14.73        2.93      5.65 o
   2  -4  16        5.16        2.42      2.38 o
  -4  -3  16        2.28      -18.38     15.06 o
  -3  -3  16        5.74       21.27     12.40 o
  -2  -3  16       55.62       86.18     22.20 o
  -1  -3  16       88.90      140.16     21.95 o
   0  -3  16       68.03       53.84     42.17 o
   1  -3  16       33.87       19.02     10.93 o
   2  -3  16       25.42        7.52      5.48 o
  -5  -2  16        2.82       10.81     15.12 o
  -4  -2  16        9.79        3.80     14.87 o
  -3  -2  16        9.89        8.85     14.47 o
  -2  -2  16       28.21       30.89      9.77 o
  -1  -2  16       51.84       59.96     15.29 o
   0  -2  16       18.47       26.73      5.04 o
   1  -2  16        4.17        1.32      4.24 o
   2  -2  16        3.85        1.01      5.56 o
  -5  -1  16        4.80        7.93     15.09 o
  -4  -1  16        4.36       16.55      7.24 o
  -3  -1  16       18.33       24.28      9.86 o
  -2  -1  16       40.29       43.43      8.78 o
  -1  -1  16      135.90      149.89     17.98 o
   0  -1  16       89.87      103.12     12.47 o
   1  -1  16      111.56      115.37     17.74 o
   2  -1  16        7.85        6.55      3.52 o
   3  -1  16        6.35        0.59      4.57 o
  -5   0  16        0.74       10.34      7.60 o
  -4   0  16        0.02       -3.47      8.88 o
  -3   0  16        3.35       -1.21      4.73 o
  -2   0  16        0.20        1.58      8.98 o
  -1   0  16       11.71       14.21      7.88 o
   0   0  16        0.47        3.14      4.83 o
   1   0  16        5.12        1.88      3.44 o
   2   0  16        1.38        0.08      4.36 o
   3   0  16        0.06       -0.11      2.23 o
  -5   1  16        5.30       58.13     20.57 o
  -4   1  16        3.24        5.69      7.73 o
  -3   1  16       15.29       26.35      9.62 o
  -2   1  16       34.13       36.56     10.91 o
  -1   1  16      145.06      181.27     19.00 o
   0   1  16       85.67       94.79     12.38 o
   1   1  16      113.69      116.51     12.65 o
   2   1  16        4.35        3.67      3.70 o
   3   1  16        5.95        3.73      5.57 o
  -5   2  16        2.65      -21.21     16.69 o
  -4   2  16        9.08        7.23      4.06 o
  -3   2  16       10.18        6.33      6.73 o
  -2   2  16       29.50        8.15      8.96 o
  -1   2  16       50.36       63.37     10.83 o
   0   2  16       16.81       18.94      6.16 o
   1   2  16        2.96        2.93      3.55 o
   2   2  16        4.15        3.42      4.01 o
  -4   3  16        2.13        1.72     13.24 o
  -3   3  16        4.94       -1.84      4.91 o
  -2   3  16       49.97       39.69     21.60 o
  -1   3  16       82.44       94.66     12.80 o
   0   3  16       54.93       65.36     10.18 o
   1   3  16       38.80       33.30      7.33 o
   2   3  16       21.11       21.64      9.66 o
  -4   4  16        0.99        5.79      7.84 o
  -3   4  16        4.51        2.96      5.23 o
  -2   4  16        7.18        0.32      3.91 o
  -1   4  16       10.36        4.85      3.43 o
   0   4  16       18.70        3.37      2.61 o
   1   4  16       16.82        5.95      5.16 o
   2   4  16        7.05        1.27      7.60 o
  -4   5  16        2.12       -1.34      7.13 o
  -3   5  16        3.34        3.10      5.99 o
  -2   5  16       16.88       14.45      5.92 o
  -1   5  16       17.82        2.54      3.91 o
   0   5  16       46.82       63.10     11.15 o
   1   5  16       16.03       17.20      9.31 o
  -3   6  16        0.68       11.59      7.26 o
  -2   6  16        0.79        1.94      4.99 o
  -1   6  16        3.73        0.36      4.06 o
   0   6  16        5.06       -0.08      5.65 o
   1   6  16        2.93       -0.89     12.15 o
  -1   7  16        2.54        1.74      3.49 o
  -2  -6  17        8.80       22.18     17.36 o
  -1  -6  17        6.76       -0.70     23.32 o
  -3  -5  17        7.77      -10.41     14.15 o
  -2  -5  17        1.33       10.46     15.04 o
  -1  -5  17       29.99       -2.54     14.37 o
   0  -5  17       30.74        0.08      9.80 o
   1  -5  17       13.39       10.26      5.35 o
  -4  -4  17        0.21      -25.16     28.68 o
  -3  -4  17        0.66       -4.90     13.54 o
  -2  -4  17        7.55       10.18     25.54 o
  -1  -4  17        1.59      -10.56      9.35 o
   0  -4  17       25.73        0.83     10.45 o
   1  -4  17       13.42        8.03      7.91 o
  -4  -3  17        0.32       24.46     26.04 o
  -3  -3  17        8.50       27.97     15.23 o
  -2  -3  17       50.62       34.15     52.47 o
  -1  -3  17       21.54       23.35     18.40 o
   0  -3  17       18.11       22.12     17.27 o
   1  -3  17       38.02       22.84     14.03 o
   2  -3  17       18.81        9.84      5.58 o
  -4  -2  17        2.58      -24.48     22.85 o
  -3  -2  17        6.98        4.56      9.87 o
  -2  -2  17        8.98       13.94     11.45 o
  -1  -2  17        4.80        6.24     12.13 o
   0  -2  17       15.31       18.34      6.03 o
   1  -2  17        0.12       -0.15      2.52 o
   2  -2  17        3.38        1.68      6.64 o
  -4  -1  17       16.87       31.42     12.42 o
  -3  -1  17       22.49       21.12     15.11 o
  -2  -1  17       46.11       55.79     10.49 o
  -1  -1  17       45.28       52.71      9.96 o
   0  -1  17       97.09      103.58     28.28 o
   1  -1  17       27.84       22.35      7.71 o
   2  -1  17       35.27       33.17     13.47 o
  -4   0  17        4.27        2.78     12.03 o
  -3   0  17        3.53        6.00      8.40 o
  -2   0  17        1.27        4.33      6.11 o
  -1   0  17        5.88        3.59      5.82 o
   0   0  17        5.05       10.33      7.27 o
   1   0  17        3.56        1.51      3.55 o
   2   0  17        0.15        2.11      4.02 o
  -4   1  17       18.04       11.53      6.56 o
  -3   1  17       25.25       23.32     11.18 o
  -2   1  17       43.06       44.66     10.52 o
  -1   1  17       46.60       28.41     16.71 o
   0   1  17      109.68      126.22     14.80 o
   1   1  17       24.65       20.76      4.66 o
   2   1  17       37.92       25.36      3.91 o
  -4   2  17        2.77       -0.68      5.22 o
  -3   2  17        7.37        8.62      6.63 o
  -2   2  17        7.38        1.75      5.40 o
  -1   2  17        4.24       13.18      8.89 o
   0   2  17       12.31       12.63      5.88 o
   1   2  17        0.07        1.17      4.17 o
   2   2  17        4.11        9.37      8.17 o
  -4   3  17        0.47       -1.42     11.79 o
  -3   3  17        7.80        3.64      4.38 o
  -2   3  17       56.15       63.10     10.93 o
  -1   3  17       18.88       15.32     12.10 o
   0   3  17       24.15       25.29      7.52 o
   1   3  17       42.89       65.03     20.40 o
   2   3  17       23.07       37.64     15.08 o
  -4   4  17        0.26       11.54      9.65 o
  -3   4  17        0.46        4.26      4.09 o
  -2   4  17        6.05        6.24      4.84 o
  -1   4  17        1.05       -0.26      3.37 o
   0   4  17       27.92       46.45      8.25 o
   1   4  17       12.62       16.39      9.52 o
  -3   5  17        6.90        3.12      6.08 o
  -2   5  17        2.04        3.54      5.04 o
  -1   5  17       30.65        3.54      4.17 o
   0   5  17       27.11       11.83      4.64 o
   1   5  17        9.71       -2.65      9.75 o
  -2   6  17        9.98       10.31      7.53 o
  -1   6  17        7.24        1.92      3.31 o
  -2  -5  18        9.00       23.91     28.67 o
  -1  -5  18       13.40        2.32     10.37 o
  -3  -4  18        4.20       34.75     24.42 o
  -2  -4  18        1.05        4.63     14.22 o
  -1  -4  18        9.81        7.92      8.53 o
   0  -4  18       13.91       13.03     14.13 o
  -3  -3  18        1.04        9.53     15.44 o
  -2  -3  18        4.42       16.53     10.11 o
  -1  -3  18       14.41       21.22     27.40 o
   0  -3  18       27.16       19.36     17.00 o
   1  -3  18       21.96       12.63     11.94 o
  -4  -2  18        1.98       -7.29      7.06 o
  -3  -2  18       10.15       13.43     10.27 o
  -2  -2  18        2.84        1.91      8.83 o
  -1  -2  18        5.11        6.57      9.64 o
   0  -2  18        1.71        6.38      7.27 o
   1  -2  18       11.85        9.28      3.33 o
  -4  -1  18        4.31       17.03     10.68 o
  -3  -1  18        1.98       -2.43     12.19 o
  -2  -1  18        5.20       12.27      6.27 o
  -1  -1  18       37.19       30.67     14.49 o
   0  -1  18       41.76       45.69     15.15 o
   1  -1  18       45.67       52.88     10.23 o
  -4   0  18        0.57       -4.40      9.86 o
  -3   0  18        0.31       -2.09      5.83 o
  -2   0  18        0.00        9.37     15.36 o
  -1   0  18        0.05       -0.54      5.51 o
   0   0  18        6.98        4.31      5.86 o
   1   0  18       10.21        7.88      3.94 o
  -4   1  18        5.80        4.57     10.34 o
  -3   1  18        2.25        5.68     10.41 o
  -2   1  18        4.34        6.01     10.20 o
  -1   1  18       43.08       35.47     15.44 o
   0   1  18       40.88       53.55      8.66 o
   1   1  18       45.04       48.13      9.38 o
  -4   2  18        2.01        1.82      6.04 o
  -3   2  18        9.39        9.83      6.32 o
  -2   2  18        3.44        4.91      6.50 o
  -1   2  18        4.41        9.29      8.88 o
   0   2  18        1.02        5.43      5.00 o
   1   2  18       12.41        7.45      4.02 o
  -3   3  18        2.35        2.83      4.51 o
  -2   3  18        2.45        3.63      5.52 o
  -1   3  18       13.92        6.40      6.68 o
   0   3  18       31.47       36.20      7.76 o
   1   3  18       23.94       43.04     17.28 o
  -3   4  18        3.96        0.46      3.11 o
  -2   4  18        0.71        5.07      6.81 o
  -1   4  18       10.87       -0.39      3.06 o
   0   4  18       12.91       26.99      9.45 o
  -2   5  18        9.59        9.76      4.44 o
  -1   5  18       13.56        4.83      4.74 o
  -1  -4  19        0.79        3.75     10.71 o
  -3  -3  19        6.46        7.71     10.66 o
  -2  -3  19       20.56       54.24     15.07 o
  -1  -3  19       19.25       29.00     22.10 o
   0  -3  19       17.60        8.81     15.35 o
  -3  -2  19        5.45       22.30     10.78 o
  -2  -2  19        0.85       15.28     16.33 o
  -1  -2  19        2.59       14.37     10.54 o
   0  -2  19        2.21        1.90      7.14 o
  -3  -1  19        8.60       10.01      9.08 o
  -2  -1  19       14.83       23.66      8.72 o
  -1  -1  19       29.86       23.20     11.36 o
   0  -1  19       27.50       27.05      9.65 o
   1  -1  19       12.86        7.76      5.03 o
  -3   0  19        3.84        1.37      6.34 o
  -2   0  19        0.55       12.98      7.64 o
  -1   0  19        0.16       -2.28      6.72 o
   0   0  19        7.03        5.50      5.49 o
   1   0  19        0.21        0.45      4.51 o
  -3   1  19        5.57        5.03      7.97 o
  -2   1  19       14.60       12.83     10.83 o
  -1   1  19       28.36       37.87     11.15 o
   0   1  19       24.30       29.15      7.31 o
   1   1  19       13.76       13.75      6.34 o
  -3   2  19        5.90        8.45      9.34 o
  -2   2  19        1.04       -6.47      8.14 o
  -1   2  19        2.59        2.07      6.31 o
   0   2  19        2.48        6.29      4.86 o
  -3   3  19        5.62        8.77      9.80 o
  -2   3  19       19.52       12.82     14.83 o
  -1   3  19       21.66       28.62      9.52 o
   0   3  19       16.23       18.93      8.16 o
  -1   4  19        0.79        0.10      3.09 o
  -2  -2  20        4.84       13.14      9.85 o
  -1  -2  20        1.18       -3.42      9.20 o
  -2  -1  20        7.51       22.25     11.83 o
  -1  -1  20       14.80       18.69      6.81 o
  -2   0  20        5.48       12.65      9.73 o
  -1   0  20        2.83       13.47      8.73 o
  -2   1  20        7.45        9.23     11.42 o
  -1   1  20       15.84       15.93     10.47 o
  -2   2  20        5.27        0.41      6.96 o
  -1   2  20        1.50        8.34      6.73 o
 
